# Supplementary material for: The mechanical properties of tibiofemoral and patellofemoral articular cartilage in compression depend on anatomical regions
Source: Sci Rep. 2021 Mar 17;11:6128. doi: 10.1038/s41598-021-85716-2 (PMC7969630; doi:10.1038/s41598-021-85716-2)
Supplement: Supplementary file 1 — Supplementary Information 1. [file 41598_2021_85716_MOESM1_ESM.xlsx]

## Sheet: 3% per min
FMI									FLI									FPI									TMI-M									TLI-M									TMI
Sample 1		Sample 2		Sample 3		Sample 4			Sample 1		Sample 2		Sample 3		Sample 4			Sample 1		Sample 2		Sample 3		Sample 4			Sample 1		Sample 2		Sample 3		Sample 4			Sample 1		Sample 2		Sample 3		Sample 4			Sample 1		Sample 2		Sample 3
strain	stress	strain	stress	strain	stress	strain	stress		strain	stress	strain	stress	strain	stress	strain	stress		strain	stress	strain	stress	strain	stress	strain	stress		strain	stress	strain	stress	strain	stress	strain	stress		strain	stress	strain	stress	strain	stress	strain	stress		strain	stress	strain	stress	strain
0	0.00210623	0	0.00174518	0	0.00188532	5.97681e-05	0.00192001		-0.000155069	0.00140552	0	0.00270682	9.63307e-05	0.00215993	0	0.00100046		1.49086e-05	0.00217987	0	0.000986037	-0.000186995	0.00273132	8.58791e-05	0.00274564		1.72912e-05	0.00213812	8.0225e-05	0.00214386	0	0.00171857	6.677e-05	0.0014758		8.08304e-05	0.00201835	0	0.00211082	8.28732e-05	0.00247599	7.26581e-05	0.00209291		0	0.00497655	0.000127051	0.00232584	4.91902e-05
8.15106e-05	0.00153914	6.87333e-05	0.00156729	0	0.00244413	0.000179304	0.000946935		0	0.00112593	0	0.00236569	0.000192661	0.00224463	0.000119396	0.000153909		0.000324419	0.0024293	0.000107989	0.00147342	0	0.00299396	0.000409845	0.00182327		0.000202583	0.00212551	8.0225e-05	0.00246425	0.000181328	0.00226258	0.000356173	0.00178443		0.000345052	0.00206363	0.000115992	0.00110563	0.000345051	0.00237195	0.000363717	0.00189588		0.000104014	0.00484708	0.000296452	0.00286392	9.83803e-05
0.000163021	0.00148541	0.000137467	0.00120864	0.000116926	0.0019912	0.00029884	0.00139329		0.000155069	0.00176041	0.000204268	0.00236048	0.000288992	0.00180433	0.000238792	0.0012973		0.000530758	0.0025544	0.000215977	0.00149645	0	0.00337967	0.000571829	0.00310663		0.00048052	0.00214823	0.00016045	0.00212704	0.000271993	0.00176098	0.000573225	0.000974626		0.000543217	0.00297563	0.000289981	0.00128212	0.00060723	0.00262961	0.000582012	0.00276523		0.000260034	0.00415114	0.000465853	0.00255686	0.000196761
0.000326043	0.000919819	0.000137467	0.00159323	0.000233851	0.00227606	0.000478145	0.00146005		0.000155069	0.000988821	0.000408535	0.00243668	0.000481654	0.00252017	0.000358188	0.000989957		0.000840267	0.00206047	0.000323966	0.00154496	0	0.00243956	0.000895794	0.00290881		0.000758458	0.00176916	0.00016045	0.00239786	0.000362657	0.00272347	0.000862628	0.00106996		0.000807439	0.00275267	0.000463969	0.00151966	0.000816974	0.00180086	0.000873071	0.00191411		0.000416054	0.00453027	0.000719954	0.00227285	0.000295141
0.000489064	-0.00146129	0.0002062	0.00134786	0.000350777	0.00255093	0.000717217	0.00103237		0.000310138	0.000898099	0.000612803	0.00246637	0.000577984	0.00181011	0.000477583	-0.00504359		0.00104661	0.00207153	0.000431954	0.00117469	0.000186995	0.00298521	0.00105778	0.00260138		0.00094375	0.00237998	0.000240675	0.00252161	0.000543985	0.00147515	0.00107968	0.00175917		0.00107166	0.00269401	0.000695954	0.00145593	0.00107915	0.0022515	0.00109137	0.00226702		0.000624081	0.00593031	0.000931705	0.0032595	0.000393521
0.000570574	0.00019689	0.000343666	0.00079879	0.000584628	0.00165284	0.000956289	0.00133599		0.000465207	0.00176078	0.000612803	0.00289522	0.000770646	0.00192208	0.000596979	0.0016084		0.00135611	0.0026001	0.000647932	0.00142834	0.000186995	0.00285194	0.00138174	0.00332369		0.00122169	0.00255717	0.0003209	0.00258163	0.000725314	0.00167547	0.00136908	0.00162428		0.00133588	0.00288692	0.000927939	0.00107265	0.00134133	0.00246612	0.00130966	0.00251496		0.000884115	0.00491496	0.00114346	0.00301159	0.000541092
0.000733596	0.00145989	0.0004124	0.00157227	0.000701554	0.00157253	0.00119536	0.00221519		0.000620276	0.00101021	0.00081707	0.00235248	0.000963307	0.00189702	0.000716375	0.000996279		0.00156245	0.00209222	0.000863909	0.000621613	0.00037399	0.00257136	0.00154373	0.00194		0.00149963	0.00212431	0.00048135	0.00204569	0.000906642	0.00176287	0.00158614	0.00152255		0.0016001	0.00286373	0.00110193	0.00157845	0.00160351	0.00230421	0.00160072	0.00221202		0.00114415	0.004951	0.00143991	0.00244265	0.000639472
0.000896617	0.00143605	0.000549866	0.00122077	0.000818479	0.00237225	0.00143443	0.00161236		0.000775345	0.00137756	0.00102134	0.00231545	0.0012523	0.00193841	0.000835771	0.000807429		0.00187196	0.00245675	0.00107989	0.00105696	0.000560985	0.00360636	0.00170571	0.00239116		0.00168492	0.00224034	0.000561575	0.00278927	0.00117863	0.00172223	0.00187554	0.00171093		0.00179827	0.0027398	0.00133391	0.00208984	0.00181325	0.00246398	0.00181901	0.00212986		0.00135218	0.00460661	0.00165166	0.00298127	0.000787043
0.00105964	0.000695124	0.000687333	0.00185432	0.00105233	0.00224362	0.00161374	0.00156495		0.00108548	0.00159735	0.00122561	0.0023305	0.00144496	0.00159515	0.000955167	0.000815999		0.0020783	0.00239005	0.00129586	0.00165452	0.00074798	0.00337729	0.00202967	0.00263469		0.00196285	0.00181567	0.0006418	0.00231371	0.00135996	0.00181462	0.00216495	0.0010848		0.00206249	0.00217251	0.00162389	0.00133773	0.00207543	0.00249164	0.00211007	0.00173637		0.00161221	0.00478656	0.00190576	0.00256093	0.000934613
0.00114115	-0.00133414	0.000824799	0.00149264	0.00128618	0.00214709	0.00191258	0.00219371		0.00124055	0.000930975	0.00142987	0.00271529	0.00173395	0.00196357	0.00107456	0.000938935		0.00228464	0.00266963	0.00151184	0.00158593	0.000934975	0.00267705	0.00219166	0.00310845		0.00224079	0.00248894	0.00080225	0.00193198	0.00163196	0.00172961	0.002382	0.00220389		0.00232671	0.00268815	0.00185588	0.00132512	0.00233761	0.00232022	0.00232837	0.00214818		0.00187224	0.00436362	0.00215986	0.00189363	0.00113137
0.00138568	0.00148941	0.000962266	0.00189982	0.00140311	0.00214595	0.00215165	0.00152195		0.00139562	0.00105978	0.00163414	0.00180476	0.00192661	0.00224486	0.00119396	0.00112434		0.00259415	0.00226817	0.00172782	0.00186011	0.00112197	0.00363898	0.00251562	0.00311961		0.00251873	0.00204429	0.000882475	0.00259132	0.00181328	0.0021376	0.00259905	0.00117142		0.00252488	0.00224706	0.00202987	0.00139582	0.00259979	0.00319645	0.00254666	0.00238822		0.00208027	0.00471423	0.00237161	0.00240969	0.00122975
0.0015487	5.11004e-05	0.00109973	0.000833282	0.00163696	0.00220366	0.00233095	0.0014226		0.00170576	0.00107914	0.00163414	0.00326879	0.00221561	0.00174694	0.00131335	0.000438931		0.00280049	0.0022809	0.00194379	0.00142523	0.00130896	0.00244293	0.00267761	0.00279514		0.00270402	0.00225337	0.00104292	0.00208393	0.00208528	0.0024724	0.00288845	0.00104071		0.0027891	0.00173717	0.00226185	0.00203129	0.00286197	0.0022423	0.00283772	0.00247892		0.00234031	0.00472993	0.00262571	0.00189452	0.00137732
0.00171172	0.000743996	0.0012372	0.00162242	0.00187081	0.00193783	0.00257003	0.00136815		0.00186083	0.00132384	0.00183841	0.00297241	0.00240827	0.00186144	0.00143275	0.000486512		0.00311	0.00269925	0.00215977	0.00114466	0.00149596	0.00317283	0.00300157	0.00270042		0.00298196	0.00233256	0.00112315	0.0017695	0.00235727	0.00218597	0.00310551	0.00137261		0.00305332	0.00252393	0.00255183	0.00210985	0.00312414	0.00235746	0.00305602	0.00138129		0.00260034	0.0048073	0.00287982	0.00253546	0.0015249
0.00179323	0.0013812	0.00137467	0.00111536	0.00210466	0.00232781	0.00286887	0.00210389		0.00217097	0.000811438	0.00204268	0.00243997	0.00269726	0.00203989	0.00155215	0.000790229		0.00341951	0.0021494	0.00237575	0.00198395	0.00168295	0.00251998	0.00332554	0.00296927		0.0032599	0.00212985	0.0012836	0.00297079	0.0025386	0.00209198	0.00339491	0.00239962		0.00325149	0.00243277	0.00278382	0.00172969	0.00338632	0.00226311	0.00334708	0.00151587		0.00280837	0.00488022	0.00309157	0.00245571	0.00172166
0.00195625	0.00143002	0.0014434	0.00144469	0.00233851	0.00238107	0.00310794	0.00171524		0.00232603	0.0012304	0.00224694	0.00289857	0.00298625	0.00182213	0.00179094	0.00167486		0.00362585	0.00232364	0.00269972	0.00154152	0.00186995	0.00276024	0.00348752	0.00299161		0.00344519	0.00217362	0.00144405	0.00277593	0.00281059	0.0016574	0.00361196	0.000864596		0.00351571	0.00299019	0.0029578	0.00250619	0.00359607	0.00242057	0.00356537	0.00172669		0.0030684	0.00534222	0.00334567	0.00332418	0.00186923
0.00211928	0.00132365	0.00158087	0.00166419	0.00257236	0.00245778	0.00334701	0.00186707		0.00263617	0.00142709	0.00245121	0.00310508	0.00317891	0.00282905	0.00191033	0.000981156		0.00383219	0.00263664	0.00291569	0.0021306	0.00205694	0.00222126	0.00381149	0.00235862		0.00372313	0.00213854	0.00152427	0.00252256	0.00308258	0.00187535	0.00390137	0.00171672		0.00377993	0.00234079	0.00324778	0.00121566	0.00385824	0.00285674	0.00378366	0.0024659		0.00332843	0.00534203	0.00359977	0.00321621	0.00206599
0.00236381	0.00134665	0.00178707	0.00172395	0.00280621	0.00264109	0.00358608	0.00180511		0.00294631	0.00139969	0.00265548	0.00245415	0.00337158	0.00210147	0.00214913	0.00131035		0.00414169	0.00275968	0.00313167	0.00132051	0.00243093	0.00291521	0.00397347	0.00187664		0.00400107	0.00170478	0.00176495	0.00300576	0.00326391	0.00232022	0.00411842	0.00174834		0.00404415	0.00196291	0.00347977	0.00146068	0.00412042	0.00216484	0.00400196	0.00249784		0.00358847	0.00515758	0.00385387	0.00327622	0.00221356
0.00252683	0.00128806	0.00192453	0.00148025	0.00304007	0.00274102	0.00382516	0.00135599		0.00310138	0.00131453	0.00306401	0.00250308	0.00366057	0.00224419	0.00238792	0.000979404		0.00434803	0.00256122	0.00334765	0.00205392	0.00261793	0.00297565	0.00413545	0.00278082		0.004279	0.00209495	0.00184517	0.00243837	0.0035359	0.00161594	0.00440782	0.00199682		0.00424232	0.00285976	0.00371175	0.0019348	0.00433016	0.00289528	0.00429302	0.00233428		0.00379649	0.00510124	0.00410797	0.00316763	0.00236113
0.00277136	0.00171323	0.002062	0.00164529	0.00327392	0.00205536	0.00406423	0.00177064		0.00341152	0.00127204	0.00326828	0.00295222	0.00385323	0.00176927	0.00262671	0.00151734		0.00465754	0.0026355	0.00367161	0.00157636	0.00280492	0.00346038	0.00445942	0.00271743		0.0044643	0.00222693	0.00200562	0.00231401	0.00371723	0.0023311	0.00462487	0.00119244		0.00450654	0.0028074	0.00394374	0.00216169	0.00459234	0.00202589	0.00451131	0.00257154		0.00405653	0.00546672	0.00436207	0.00297855	0.00255789
0.00293438	0.000772189	0.0022682	0.000731743	0.00350777	0.00216212	0.0043033	0.00154387		0.00356659	0.00129652	0.00347255	0.00265817	0.00414222	0.00215176	0.0027461	0.000607592		0.00486388	0.00253443	0.00388759	0.00163817	0.00299192	0.00317506	0.0046214	0.00272113		0.00474223	0.00198238	0.00216607	0.00170783	0.00398923	0.00205553	0.00491428	0.00195702		0.00477076	0.00238802	0.00417572	0.0017709	0.00485452	0.0022691	0.00472961	0.00220223		0.00431656	0.00509807	0.00457383	0.00271679	0.00275465
0.0030974	-4.45551e-05	0.00240566	0.000762153	0.00374162	0.00237485	0.00454237	0.00128897		0.00372166	0.00121022	0.00367682	0.0026783	0.00433488	0.00204291	0.0029849	0.000852819		0.00517339	0.0021763	0.00410357	0.00183951	0.00317891	0.00334297	0.00494537	0.002728		0.00502017	0.00264693	0.00232652	0.00288212	0.00426122	0.00192846	0.00513133	0.00158611		0.00503498	0.00257509	0.00440771	0.00172522	0.0051167	0.00219246	0.00502067	0.00265414		0.0045766	0.00544488	0.00482793	0.00279938	0.00295141
0.00326043	-0.000344508	0.00254313	0.00120934	0.00397547	0.00236189	0.00484121	0.00163564		0.00403179	0.00120414	0.00388108	0.00264059	0.00462388	0.00163784	0.00322369	0.000578507		0.00537973	0.00257962	0.00431954	0.00153772	0.0035529	0.00328401	0.00510735	0.00280775		0.00520546	0.00258628	0.00240675	0.00252049	0.00444255	0.00176558	0.00542073	0.00200296		0.00523315	0.00239333	0.00463969	0.00148673	0.00537888	0.00240693	0.00523896	0.00269143		0.00478462	0.00545957	0.00508203	0.0028347	0.00314817
0.00350496	0.0029837	0.00274933	0.00135069	0.00420932	0.00221334	0.00508029	0.00179044		0.00418686	0.00106881	0.00408535	0.00161672	0.00491287	0.00234725	0.00346248	0.00102516		0.00558607	0.00248469	0.00453552	0.000989984	0.0037399	0.00347436	0.00543131	0.00325307		0.0054834	0.00199658	0.0025672	0.00292919	0.00471454	0.00167646	0.00563778	0.00155161		0.00549737	0.00202293	0.00487168	0.00157507	0.00564106	0.00283824	0.00553002	0.00238445		0.00504466	0.00508373	0.00533613	0.0024253	0.00334493
0.00366798	0.00165588	0.0028868	0.00131696	0.00444317	0.00262917	0.00525959	0.00211055		0.004497	0.00114162	0.00428962	0.00309406	0.00510553	0.00178283	0.00358188	0.00112006		0.00589558	0.00267768	0.00485949	0.00113689	0.00392689	0.00231958	0.00575528	0.00317081		0.00576134	0.00222105	0.00280787	0.00240768	0.00489587	0.00237363	0.00592719	0.00173817		0.00576159	0.00178868	0.00510366	0.00206524	0.00590324	0.00251554	0.00574832	0.00225519		0.00530469	0.00501936	0.00559023	0.00245761	0.00359088
0.00391251	0.00254647	0.003093	0.00155607	0.00467702	0.00287731	0.00555843	0.00232139		0.00465207	0.00143045	0.00449389	0.00274321	0.00529819	0.00263788	0.00382067	0.00065939		0.00610192	0.00275669	0.00507546	0.00199727	0.00430088	0.00273583	0.00591727	0.00335133		0.00603928	0.00180718	0.00296832	0.0026386	0.00516786	0.00232142	0.00614424	0.0012178		0.00602581	0.00250958	0.00539364	0.00162137	0.00611298	0.00259458	0.00596661	0.00294373		0.00556473	0.00496352	0.00584433	0.00270601	0.00378764
0.00407553	0.0012946	0.0032992	0.000983752	0.00491087	0.00252912	0.0057975	0.00156585		0.00496221	0.000788145	0.00469815	0.00258955	0.00558718	0.00214775	0.00417885	0.00105342		0.00641143	0.00362509	0.00529144	0.00149067	0.00448788	0.00345571	0.00607925	0.00274872		0.00622457	0.0019205	0.00312877	0.00256565	0.00543985	0.00273932	0.00643364	0.00218505		0.00622398	0.0023914	0.00562563	0.00232731	0.00637516	0.00290004	0.0061849	0.00256151		0.00577275	0.00525378	0.00609843	0.00336268	0.0039844
0.00432006	3.07962e-05	0.0035054	0.00176649	0.00514473	0.00275361	0.00603658	0.00175771		0.00527235	0.00152491	0.00490242	0.00216805	0.00577984	0.00206426	0.00441765	0.00114238		0.00661777	0.00226638	0.00550742	0.00146468	0.00467487	0.00288722	0.00640321	0.00242666		0.00650251	0.00230176	0.00328922	0.00227001	0.00571185	0.00254474	0.00665069	0.00218977		0.0064882	0.00242131	0.00579962	0.00141144	0.00663734	0.00304547	0.00647596	0.00264884		0.00608479	0.00523211	0.00635253	0.00267425	0.00423035
0.00448308	0.00184325	0.00364286	0.00116776	0.00537858	0.00272283	0.00627565	0.0017954		0.00542741	0.00147347	0.00510669	0.00263518	0.00606884	0.00211818	0.00465644	0.000990661		0.00692727	0.00281191	0.0057234	0.00200903	0.00486187	0.00311544	0.0065652	0.00252032		0.00678045	0.00252831	0.00344967	0.00212974	0.00589317	0.00208803	0.0069401	0.00186684		0.00675242	0.00260116	0.0060896	0.00239372	0.00689952	0.00265244	0.00669426	0.00233507		0.00629282	0.00556648	0.00660664	0.00294848	0.00447631
0.00472762	0.00107631	0.00384906	0.00168737	0.00561243	0.00281981	0.00651472	0.00137043		0.00573755	0.000822716	0.00531096	0.00270249	0.0062615	0.00231013	0.00489523	0.000766658		0.00713361	0.00280385	0.00593937	0.00183131	0.00504886	0.00343205	0.00688916	0.00270259		0.00705838	0.00206454	0.00361012	0.00220981	0.00616517	0.00190709	0.00715715	0.00189555		0.00695059	0.00271887	0.00632158	0.00166187	0.00716169	0.00267574	0.00698532	0.00216375		0.00655285	0.00568896	0.00686074	0.0027261	0.00467307
0.00497215	0.00128055	0.00405526	0.00144695	0.00584628	0.00299767	0.00681356	0.00187049		0.00589262	0.00128097	0.00551523	0.00324664	0.00655049	0.00194336	0.00513402	0.000819146		0.00733995	0.00216827	0.00626334	0.00156801	0.00542285	0.00307381	0.00705114	0.0028128		0.00724368	0.00215065	0.0038508	0.00235226	0.0063465	0.00172773	0.00737421	0.00153088		0.00721481	0.00247167	0.00655357	0.00146992	0.00742387	0.00245984	0.00720361	0.00221948		0.00681289	0.00513385	0.00711484	0.00281602	0.00491902
0.00521668	0.0024984	0.00426146	0.0017797	0.00619706	0.00316587	0.00705263	0.00206123		0.00620276	0.00134127	0.00571949	0.00314624	0.00674315	0.00185087	0.00537281	0.00103988		0.00764946	0.00258484	0.00647932	0.00149781	0.00560985	0.00270192	0.00737511	0.00264191		0.00752161	0.00226032	0.00401125	0.002369	0.00661849	0.00262776	0.00766361	0.00151996		0.00747903	0.00325633	0.00678555	0.00154378	0.00763361	0.00227376	0.00742191	0.00258346		0.00707292	0.00516543	0.00736894	0.00273986	0.00516497
0.00546121	0.000778956	0.0045364	0.00175232	0.00643091	0.00262178	0.0072917	0.00114504		0.00635783	0.00134937	0.00592376	0.00285231	0.00703214	0.00226499	0.0056116	0.00106889		0.00795897	0.00267017	0.00669529	0.00240755	0.00579684	0.00364117	0.00753709	0.00343605		0.00779955	0.00183423	0.00425192	0.00292085	0.00689048	0.00171855	0.00795301	0.00205828		0.0076772	0.00266851	0.00707553	0.00194441	0.00789579	0.00243232	0.00771297	0.00261464		0.00733296	0.00619326	0.00762304	0.00271734	0.00536173
0.00562423	0.00169327	0.0047426	0.00168758	0.00666476	0.00254756	0.00753078	0.00141101		0.00666797	0.00107985	0.00612803	0.0028357	0.00722481	0.00149246	0.0058504	0.00106798		0.00816531	0.0029459	0.00701926	0.00227078	0.00598384	0.00280559	0.00786106	0.00309878		0.00798484	0.00245331	0.00441237	0.0024968	0.00716247	0.00174488	0.00817007	0.0016769		0.00794142	0.0024583	0.00730752	0.00237687	0.00815797	0.00270953	0.00793126	0.00215554		0.00759299	0.00566153	0.00787714	0.00291205	0.00560768
0.00586876	0.00127997	0.0049488	0.0013335	0.00689861	0.00317877	0.00782962	0.00116516		0.00682304	0.002002	0.00653656	0.00368919	0.0075138	0.00250543	0.00608919	0.00129626		0.00837165	0.00269577	0.00723524	0.00163465	0.00617083	0.00367767	0.00802304	0.00282647		0.00826278	0.00205671	0.00465305	0.00219169	0.0073438	0.00225601	0.00845947	0.00184723		0.00820564	0.00216591	0.0075395	0.00227249	0.00842015	0.00271016	0.00822232	0.00251451		0.00785302	0.00515411	0.00813124	0.00309711	0.00585363
0.0061133	0.00096341	0.005155	0.00205966	0.00713246	0.00265946	0.00806869	0.00195984		0.00713317	0.00206676	0.00674083	0.00360253	0.00770646	0.00230814	0.00632798	0.000792798		0.00868116	0.00288858	0.00745121	0.00202357	0.00654482	0.00377609	0.00834701	0.00313472		0.00854072	0.00268782	0.0048135	0.00207702	0.00761579	0.00166297	0.00867652	0.00134733		0.00846986	0.00325638	0.00777148	0.0016686	0.00868233	0.00319472	0.00844062	0.00219955		0.00806105	0.00550887	0.00838535	0.00298573	0.00609958
0.00635783	0.00185644	0.00542993	0.00135637	0.00736631	0.00231093	0.00830776	0.000855944		0.00728824	0.00183747	0.0069451	0.00295415	0.00799545	0.00214879	0.00656677	0.000977837		0.0088875	0.00310975	0.00766719	0.00171876	0.00673182	0.00351832	0.00850899	0.00285507		0.00881866	0.00275136	0.00497395	0.00236598	0.00779712	0.0022375	0.00896592	0.00227948		0.00866803	0.00285035	0.00800347	0.00309671	0.00889207	0.00222799	0.00865891	0.00237288		0.00832109	0.00529153	0.00863945	0.00282821	0.00629634
0.00660236	0.00102314	0.00563613	0.00182338	0.00760016	0.00208335	0.00854683	0.00080805		0.00759838	0.00170152	0.00714937	0.0029592	0.00818811	0.00244359	0.00680556	0.00139592		0.00909384	0.00304785	0.00788317	0.0019146	0.00691881	0.00382713	0.00883295	0.00296989		0.00900395	0.00247273	0.00521462	0.00251683	0.00806912	0.00250829	0.00918298	0.0015987		0.00893225	0.00244042	0.00829345	0.00109924	0.00915425	0.00242433	0.00894997	0.00233129		0.00863313	0.00518591	0.00889355	0.00291676	0.00659148
0.00684689	-0.00122021	0.00584233	0.00186104	0.00783401	0.00262907	0.00884567	0.00135454		0.00790852	0.00191671	0.00735363	0.00377994	0.0084771	0.00275275	0.00704436	0.00121858		0.00940335	0.00255062	0.00820713	0.00127389	0.0072928	0.00391452	0.00899494	0.00304527		0.00928188	0.00186328	0.0054553	0.00261693	0.00834111	0.00226534	0.00947238	0.00174124		0.00919647	0.00281648	0.00852544	0.0014055	0.00941643	0.00253959	0.00916826	0.00228084		0.00884115	0.00551294	0.00914765	0.00309772	0.00678824
0.00709142	0.00103153	0.00611726	0.00156149	0.00806787	0.00243129	0.00908475	0.00163144		0.00806359	0.0016102	0.0075579	0.00334275	0.00866977	0.00228471	0.00728315	0.000494143		0.00971285	0.00305202	0.00842311	0.00161745	0.0074798	0.00351459	0.00931891	0.00330257		0.00946718	0.00230669	0.00569597	0.00213782	0.0086131	0.00227146	0.00968943	0.00173611		0.00946069	0.00259655	0.00875742	0.00219234	0.00967861	0.0030103	0.00938656	0.00252535		0.00910119	0.00566985	0.00940175	0.0026355	0.00703419
0.00725445	0.00102763	0.00632346	0.00146725	0.00830172	0.0025989	0.00932382	0.00150454		0.00837373	0.00195032	0.00776217	0.00288282	0.00895876	0.0015323	0.00752194	0.000894886		0.00991919	0.00263743	0.00863909	0.0010909	0.00766679	0.00339162	0.00948089	0.00335814		0.00974511	0.00242503	0.00585642	0.00249567	0.00879443	0.00232621	0.00990648	0.00217884		0.00965886	0.00232085	0.0089894	0.00248053	0.00994078	0.00244133	0.00967762	0.00274711		0.00936122	0.00557375	0.00965585	0.00289924	0.00728014
0.00749898	0.00185389	0.0065984	0.00174855	0.00853557	0.00271274	0.00962266	0.00207061		0.00852879	0.00258227	0.00796644	0.00268969	0.00915142	0.00189021	0.00776073	0.000868913		0.0101255	0.00271029	0.00885507	0.00109206	0.00785379	0.00354452	0.00964287	0.0033548		0.0100231	0.00222562	0.0060971	0.00270541	0.00906642	0.0024937	0.0101959	0.00181002		0.00992308	0.00254466	0.00927939	0.00222678	0.0101505	0.00295329	0.00989591	0.00251654		0.00962125	0.00553832	0.00990995	0.0031293	0.0075261
0.00782502	0.00198082	0.0068046	0.00160428	0.00876942	0.00319389	0.00986173	0.00155926		0.00883893	0.00221738	0.0081707	0.00249353	0.00944041	0.00203378	0.00799952	0.00101826		0.0103319	0.00267539	0.00907104	0.00183561	0.00804078	0.00380105	0.00996684	0.00297886		0.010301	0.00251659	0.00633777	0.00273339	0.00924775	0.00209964	0.0104853	0.00146743		0.0101873	0.00279746	0.00951137	0.00194503	0.0104127	0.00279009	0.010187	0.00238668		0.00988129	0.00552656	0.0101641	0.00319104	0.00777205
0.00798804	0.00233052	0.0070108	0.00114747	0.00900327	0.00329694	0.0101008	0.0013631		0.008994	0.00208229	0.00857924	0.00293218	0.00963307	0.00244692	0.00823831	0.000365513		0.0106414	0.00268674	0.00928702	0.0021939	0.00841477	0.00328972	0.0102908	0.0031475		0.0104863	0.0022596	0.00657845	0.00213438	0.00951974	0.00281821	0.0107023	0.00212666		0.0104515	0.0025174	0.00974335	0.00210811	0.0106749	0.00310436	0.0104053	0.00252544		0.0101413	0.00510125	0.0104182	0.00387322	0.008018
0.00823257	0.00192308	0.00728573	0.00111838	0.00923712	0.00301156	0.0103399	0.00152915		0.00930414	0.00205386	0.00878351	0.00302307	0.00982574	0.00275883	0.0084771	0.000665175		0.0108477	0.00250542	0.00961098	0.00272161	0.00860177	0.00305175	0.0104528	0.00310497		0.0107642	0.00220332	0.00681912	0.00259178	0.00979174	0.00244907	0.0109194	0.00190605		0.0106497	0.00257852	0.00997534	0.00103211	0.0108846	0.00245934	0.0106236	0.00231321		0.0104014	0.00577099	0.0106723	0.00272759	0.00826395
0.0084771	0.00144559	0.00756066	0.00154864	0.00947097	0.00348705	0.0106387	0.00166484		0.00945921	0.00149757	0.00898777	0.00226676	0.0101147	0.00236718	0.0087159	0.000601717		0.0111572	0.00254804	0.00982696	0.0019152	0.00878876	0.00352019	0.0107768	0.00297466		0.0110422	0.00241824	0.0070598	0.00240066	0.0100637	0.00208108	0.0112088	0.00181914		0.0109139	0.00311233	0.0102653	0.00196018	0.0111468	0.00204176	0.0109146	0.00177255		0.0106094	0.00547382	0.0109264	0.0031275	0.0085099
0.00872164	0.00156453	0.00776686	0.00195418	0.00970482	0.00293792	0.0108778	0.0018359		0.00976935	0.00186196	0.00919204	0.00273778	0.0104037	0.00200114	0.00895469	0.00102563		0.0113636	0.00290342	0.0101509	0.00180647	0.00897576	0.00384811	0.0109387	0.00275133		0.0112275	0.00275513	0.00722025	0.00264215	0.0102451	0.00201844	0.0114982	0.00204184		0.0111781	0.00207483	0.0104973	0.00200247	0.011409	0.00236625	0.0111329	0.00294203		0.0108694	0.00546892	0.0111805	0.0029037	0.00875585
0.00896617	0.00130564	0.00797306	0.00161496	0.0100556	0.00233332	0.0111169	0.000978002		0.00992442	0.00157785	0.00939631	0.0029057	0.0105964	0.00179363	0.00919348	0.00109253		0.0116731	0.00306584	0.0103669	0.00178484	0.00916275	0.00368785	0.0112627	0.00320876		0.0115054	0.00237042	0.00746092	0.00232931	0.010517	0.00230068	0.0117153	0.00121911		0.0114424	0.00247048	0.0107293	0.00233978	0.0116712	0.00209875	0.011424	0.00257582		0.0111295	0.00598242	0.0114346	0.00287291	0.0090018
0.0092107	0.00285619	0.00824799	0.00153097	0.0102895	0.00271122	0.0114157	0.00186363		0.0102346	0.00198726	0.00960058	0.00327732	0.0108854	0.00317481	0.00943227	0.00161112		0.0118794	0.0026665	0.0105829	0.00100206	0.00953674	0.00320333	0.0114247	0.00328307		0.0117833	0.00190417	0.0077016	0.0024267	0.0106984	0.00234371	0.0119323	0.00143269		0.0117066	0.00300263	0.0110193	0.00170168	0.0118809	0.00287808	0.0116423	0.00254322		0.0113895	0.00534729	0.0116887	0.00295811	0.00924775
0.00945523	0.000852117	0.00845419	0.00236559	0.0105233	0.00243826	0.0116548	0.00198397		0.0105447	0.00139007	0.00980484	0.00326826	0.011078	0.00190402	0.00967106	0.00100689		0.0120858	0.00230643	0.0107989	0.00187695	0.00972374	0.00385037	0.0117486	0.00342179		0.0119686	0.00222821	0.00794227	0.00204284	0.0109704	0.00227767	0.0122217	0.00213958		0.0119047	0.00245482	0.0112513	0.00207829	0.0121431	0.00296788	0.0118606	0.00257193		0.0116495	0.0054289	0.0119428	0.0033496	0.0094937
0.00969976	0.00308223	0.00872913	0.00189487	0.0107572	0.0033551	0.0118938	0.00178762		0.0106998	0.00156489	0.0102134	0.00350679	0.011367	0.00213892	0.00990986	0.000842126		0.0123953	0.00290317	0.0110148	0.00150928	0.00991073	0.0031753	0.0119106	0.00284001		0.0122466	0.00258666	0.00818295	0.00246673	0.0112424	0.00280815	0.0124388	0.00242312		0.012169	0.0026732	0.0114832	0.0019011	0.0124053	0.00307678	0.0121516	0.00237161		0.0119096	0.00580252	0.0121969	0.00354202	0.00973965
0.0099443	0.00133333	0.00893533	0.00169012	0.010991	0.00286312	0.0121329	0.00162129		0.0110099	0.0014518	0.0104176	0.00387895	0.0115597	0.00258199	0.010268	0.00109874		0.0126016	0.00293365	0.0112308	0.00124578	0.0102847	0.00395847	0.0120726	0.00429076		0.0125245	0.00309134	0.00842362	0.00191571	0.0115144	0.00250563	0.0127282	0.00201544		0.0124332	0.00255071	0.0117152	0.00156842	0.012615	0.00224056	0.0123699	0.00205747		0.0121696	0.00573426	0.012451	0.00305603	0.0099856
0.0101888	0.00184254	0.00921026	0.0021942	0.0112249	0.00312506	0.0124318	0.00158724		0.011165	0.00154274	0.0106219	0.00349038	0.0118487	0.0024474	0.0105068	0.00113975		0.0129111	0.00258905	0.0115548	0.00192559	0.0104717	0.00354296	0.0123966	0.00345961		0.0127098	0.00230263	0.0086643	0.00268498	0.0117863	0.00245444	0.0129452	0.00159777		0.0126974	0.00284057	0.0120052	0.00209406	0.0128772	0.00215726	0.012661	0.00221393		0.0123776	0.00509991	0.0126627	0.00310655	0.0102316
0.0104334	0.00159477	0.00941646	0.00164042	0.0114587	0.00251768	0.0127306	0.00215271		0.01132	0.00202697	0.0108262	0.00353918	0.0120413	0.00203309	0.0107456	0.000953832		0.0131175	0.00278438	0.0117708	0.00151472	0.0106587	0.00425247	0.0127205	0.0031047		0.0129877	0.00242416	0.00882475	0.00287704	0.0119677	0.00290605	0.0131623	0.00210176		0.0129616	0.00265735	0.0122372	0.00167115	0.0131394	0.00259847	0.0128793	0.00244483		0.0126376	0.00623081	0.0129592	0.0031975	0.0104775
0.0106779	0.000941909	0.00969139	0.00153712	0.0116926	0.00289746	0.0129099	0.00226748		0.0116302	0.00219063	0.0110305	0.00328393	0.0123303	0.00197879	0.0109844	0.0012705		0.0133238	0.00260107	0.0119867	0.00158259	0.0108457	0.00381598	0.0128825	0.0035544		0.0132657	0.00271578	0.00906542	0.00290321	0.0122397	0.00205659	0.0134517	0.0025664		0.0132258	0.00261042	0.0124692	0.00150849	0.0133491	0.00215174	0.0130976	0.00302203		0.0128977	0.0049718	0.0132133	0.00369686	0.0107726
0.0109224	0.00113966	0.00989759	0.00173111	0.0119264	0.00274884	0.0132087	0.00223528		0.0119403	0.00179709	0.0112347	0.00391379	0.012523	0.00209949	0.0111038	0.00115455		0.0136333	0.00279123	0.0123107	0.00127169	0.0110327	0.00389946	0.0132065	0.00251437		0.013451	0.00246203	0.0093061	0.00263082	0.0125117	0.00212394	0.0136687	0.00123691		0.013424	0.00224535	0.0127592	0.00102319	0.0136113	0.00225141	0.0133886	0.00231633		0.0131577	0.0058518	0.013425	0.00389475	0.0109694
0.0110854	0.00173497	0.0101725	0.00110896	0.0121603	0.00306295	0.0134478	0.00203883		0.0120954	0.00180636	0.011439	0.003007	0.012812	0.00305457	0.011462	0.000922485		0.0138396	0.00355178	0.0125267	0.00223302	0.0114067	0.00453244	0.0133685	0.00407446		0.0137289	0.00224759	0.009627	0.00212781	0.012693	0.00219375	0.0139581	0.00235879		0.0136882	0.00296521	0.0129911	0.001779	0.0138735	0.00263024	0.0136797	0.00226891		0.0133657	0.00577659	0.0137215	0.0030965	0.0112154
0.01133	0.00145907	0.0103787	0.00160812	0.0123941	0.0020879	0.0137467	0.00225082		0.0124055	0.00249244	0.0116433	0.00326138	0.0130046	0.00183629	0.0117008	0.00129993		0.014046	0.00312615	0.0127427	0.000999905	0.0115937	0.00389454	0.0136924	0.00323341		0.0140068	0.00233621	0.00986767	0.00280891	0.012965	0.00210291	0.0141752	0.00198759		0.0139525	0.00294551	0.0132231	0.00160943	0.0141356	0.0026228	0.013898	0.00207984		0.0136258	0.00619847	0.0139332	0.00311066	0.0115105
0.0115745	0.00115222	0.0106537	0.00197952	0.012628	0.00242858	0.0139857	0.00227559		0.0125606	0.00241878	0.0120518	0.0036642	0.0132936	0.00183966	0.0119396	0.00086241		0.0143555	0.00305964	0.0129586	0.00212057	0.0117807	0.0037735	0.0138544	0.00340091		0.0142848	0.00276381	0.0100281	0.00202603	0.013237	0.00254478	0.0143922	0.00186497		0.0142167	0.00325453	0.0135131	0.00238839	0.0143454	0.00316043	0.0141163	0.00226522		0.0138858	0.00554226	0.0141873	0.00373683	0.0117564
0.0119006	0.000990293	0.0108599	0.00224409	0.0128618	0.00291946	0.0142248	0.00273085		0.0128707	0.00216651	0.0122561	0.00374028	0.0134863	0.00110107	0.0121784	0.000702518		0.014665	0.00275332	0.0132826	0.00194495	0.0119677	0.00410005	0.0141784	0.00395445		0.0145627	0.00253148	0.0102688	0.00264781	0.013509	0.00211546	0.0146816	0.00117902		0.0144809	0.00205834	0.0137451	0.00139373	0.0146076	0.00297065	0.0144073	0.00220543		0.0141458	0.00549621	0.0144414	0.00338225	0.0120024
0.0120636	0.00382317	0.0111348	0.00132271	0.0130957	0.00265963	0.0144639	0.00306433		0.0131809	0.00193868	0.0124603	0.0042673	0.0137753	0.00250027	0.0124172	0.000285881		0.0148713	0.00315626	0.0134986	0.00220953	0.0121547	0.00422975	0.0143404	0.00346388		0.014748	0.00198001	0.0105095	0.00255655	0.0136903	0.00189864	0.0148987	0.00207454		0.0147451	0.00304844	0.0140351	0.00229365	0.0148697	0.00283695	0.0146256	0.00200814		0.0144059	0.00586977	0.0146955	0.00295513	0.0122484
0.0123081	0.00208754	0.011341	0.0014073	0.0134464	0.00308147	0.0147627	0.00182009		0.0133359	0.0019074	0.0126646	0.00312369	0.0140643	0.00181407	0.012656	0.000842176		0.0150777	0.00260405	0.0138225	0.00190365	0.0125287	0.00438093	0.0146643	0.0033277		0.0150259	0.00255655	0.0107501	0.00202888	0.0139623	0.00248203	0.0151881	0.0019134		0.0149433	0.00341826	0.0142671	0.00238207	0.0150795	0.00335377	0.0149167	0.00246477		0.0146659	0.00549103	0.0149496	0.00424373	0.0124943
0.0125526	0.00178715	0.0116159	0.00183615	0.0136803	0.00355795	0.0150018	0.00221454		0.0136461	0.00234808	0.0128689	0.00338588	0.0142569	0.00245982	0.0128948	0.000660469		0.015284	0.00271882	0.0140385	0.00201565	0.0127157	0.00411282	0.0148263	0.00291946		0.0152112	0.00248264	0.0109908	0.0022031	0.0142343	0.00241531	0.0154051	0.00154523		0.0152075	0.00288769	0.014499	0.00223598	0.0153417	0.00252203	0.015135	0.00284435		0.0148739	0.00596188	0.0152037	0.00329634	0.0127403
0.0127972	0.00183626	0.0118221	0.00192126	0.0139141	0.00284907	0.0152409	0.0020453		0.0138011	0.00233474	0.0130731	0.00374275	0.0144496	0.00252186	0.0131335	0.000378743		0.0155935	0.00260847	0.0142545	0.0016346	0.0130896	0.00379667	0.0151503	0.00363929		0.0154892	0.00258938	0.0112315	0.00279799	0.0145063	0.00213337	0.0156222	0.00159048		0.0154717	0.00263028	0.014789	0.00180986	0.0156038	0.00279758	0.0153533	0.00215666		0.015134	0.00643592	0.0154155	0.00403446	0.0130354
0.0131232	0.00202692	0.0120971	0.00167793	0.014148	0.00323939	0.0155397	0.00220728		0.0141113	0.00223538	0.0134817	0.00380885	0.0147386	0.00267076	0.0133723	0.00088483		0.0157999	0.00295729	0.0144705	0.00150005	0.0132766	0.00394659	0.0153123	0.00309117		0.0157671	0.00192925	0.0114722	0.00194243	0.0147783	0.00320358	0.0159116	0.00185187		0.015736	0.00331879	0.015021	0.00161318	0.0158136	0.00281066	0.0156443	0.00259057		0.015394	0.00572037	0.0157119	0.00382157	0.0132813
0.0133677	0.0026155	0.0123033	0.00110777	0.0143818	0.00297141	0.0157788	0.00236699		0.0142663	0.00258503	0.0136859	0.00400154	0.0150276	0.0020536	0.0136111	0.00145912		0.0161094	0.00256764	0.0146864	0.00181396	0.0134636	0.00489703	0.0156362	0.00380939		0.016045	0.00267765	0.0117128	0.00305144	0.0149596	0.00257996	0.0161287	0.0019675		0.0159341	0.00295759	0.015311	0.0018804	0.0160758	0.00323973	0.0159354	0.00224976		0.015602	0.00607582	0.0159237	0.00403692	0.0135273
0.0135308	0.000759326	0.0125095	0.00102924	0.0146157	0.00285836	0.0160178	0.00155776		0.0145765	0.00175607	0.0138902	0.00394229	0.0152203	0.00245144	0.0138499	0.000335552		0.0163157	0.00269725	0.0150104	0.0014068	0.0136506	0.00383414	0.0157982	0.00359551		0.0162303	0.0027407	0.0119535	0.00264692	0.0152316	0.00248296	0.0164181	0.00168412		0.0161983	0.00271577	0.015543	0.00199342	0.0163379	0.00364044	0.0161537	0.00269165		0.0158621	0.00579626	0.0161778	0.0038397	0.0137732
0.0137753	0.00214504	0.0127844	0.00105656	0.0148495	0.00286648	0.0162569	0.00227284		0.0147316	0.00199649	0.0140945	0.00406119	0.0155092	0.00217286	0.0142081	0.00112339		0.0166252	0.00281966	0.0152264	0.00143804	0.0138376	0.00462593	0.0161222	0.00338271		0.0165083	0.00281081	0.0121942	0.0026356	0.0155036	0.00215094	0.0166351	0.00189877		0.0164626	0.00242956	0.015775	0.00205831	0.0166001	0.00302128	0.016372	0.00243974		0.0161221	0.00588814	0.0164319	0.00359556	0.0140192
0.0140198	0.0019639	0.0130593	0.00193406	0.0150834	0.00323599	0.016496	0.00225591		0.0150417	0.00235007	0.0142987	0.00315999	0.0157019	0.00256715	0.0144469	0.000808413		0.0168316	0.00298938	0.0155504	0.00154284	0.0142116	0.00412818	0.0164462	0.00360199		0.0167862	0.00243293	0.0124349	0.00225623	0.0157756	0.00245422	0.0168522	0.00218466		0.0167268	0.00281393	0.0160649	0.0018278	0.0168099	0.00282698	0.016663	0.0031485		0.0163821	0.00618129	0.016686	0.00371422	0.0142651
0.0143459	0.00273122	0.0132655	0.00159346	0.0154342	0.00367423	0.0167351	0.00191613		0.0153518	0.00242108	0.014503	0.00379999	0.0159909	0.00269514	0.0146857	0.000928663		0.0170379	0.00277105	0.0157663	0.00164079	0.0143986	0.00373947	0.0166081	0.00317268		0.0169715	0.00267168	0.0126755	0.00227553	0.0160476	0.00214045	0.0171416	0.00196653		0.016991	0.00254481	0.0162969	0.00288821	0.017072	0.00240713	0.0168813	0.00219099		0.0165902	0.0066677	0.0169401	0.00328587	0.0145603
0.0145904	0.00149914	0.0135405	0.00138485	0.015668	0.00294624	0.0170339	0.0027562		0.0155069	0.00302929	0.0147073	0.00379402	0.0161836	0.00284574	0.0149245	0.000985279		0.0173474	0.00280104	0.0159823	0.00163892	0.0145856	0.00379252	0.0169321	0.00345763		0.0172494	0.00316918	0.0129162	0.00306027	0.0162289	0.00263414	0.0173586	0.00188831		0.0172552	0.00255327	0.0165869	0.00274645	0.0172818	0.00219294	0.0171724	0.00295266		0.0168502	0.00554474	0.0171942	0.00424709	0.0148062
0.0148349	0.00136043	0.0137467	0.00197285	0.0159019	0.00317927	0.017273	0.00239294		0.015817	0.00303129	0.0151158	0.00375923	0.0164726	0.00221409	0.0151633	0.000440999		0.0175537	0.00265804	0.0161983	0.0017005	0.0147726	0.00391691	0.0170941	0.00385098		0.0175274	0.002469	0.0131569	0.00255514	0.0165009	0.00281327	0.017648	0.00200261		0.0175194	0.00244957	0.0168189	0.00212027	0.017544	0.00210794	0.0173907	0.00280394		0.0171102	0.00615497	0.0174059	0.00417069	0.0150522
0.014998	0.00169439	0.0140216	0.00105815	0.0161357	0.00292616	0.017512	0.00280571		0.0159721	0.00253829	0.0153201	0.00399566	0.0167615	0.00197764	0.0154021	0.000932835		0.0178633	0.00307418	0.0165223	0.0016332	0.0151466	0.00406187	0.0172561	0.00401979		0.0178053	0.00292903	0.0133976	0.00284256	0.0167729	0.00288873	0.0178651	0.00178324		0.0177837	0.00272481	0.0170509	0.00239886	0.0178061	0.00297134	0.0176818	0.00230498		0.0173183	0.00579268	0.01766	0.00374121	0.0153473
0.015324	0.00197258	0.0142965	0.00131279	0.0163696	0.00290449	0.0177511	0.00163961		0.0162822	0.00234371	0.0155243	0.00429339	0.0169542	0.00155054	0.0156409	0.000935413		0.0180696	0.00316452	0.0167382	0.00169181	0.0153336	0.00422958	0.01758	0.00358204		0.0179906	0.00240605	0.0136382	0.00291802	0.0170449	0.00251576	0.0180821	0.00265158		0.0179818	0.0029972	0.0173409	0.00226134	0.0180159	0.00346729	0.0179	0.00266137		0.0175783	0.00651213	0.0179141	0.00348155	0.0155441
0.0155685	0.00211293	0.0145027	0.00190501	0.0166034	0.0030452	0.0179902	0.00215477		0.0164373	0.00224508	0.0157286	0.00439093	0.0172432	0.00244927	0.0158796	0.000920954		0.0182759	0.00295631	0.0170622	0.0017627	0.0155206	0.00403592	0.017904	0.00320126		0.0182685	0.00187468	0.0138789	0.00256985	0.0173169	0.00227781	0.0183715	0.00182536		0.0182461	0.00216573	0.0176308	0.00166461	0.0182781	0.00241089	0.0181183	0.00299182		0.0178383	0.00642073	0.0181259	0.00323726	0.01579
0.0158131	0.00223307	0.0147089	0.00177271	0.0168373	0.0028901	0.018289	0.00252176		0.0167475	0.00205633	0.0159329	0.00381815	0.0174359	0.00260174	0.0161184	0.00135673		0.0185854	0.00237583	0.0172782	0.00178543	0.0157076	0.00381313	0.018066	0.00327416		0.0185465	0.00237339	0.0140394	0.00227608	0.0174982	0.00216419	0.0185886	0.00163537		0.0185103	0.00252887	0.0178628	0.00225535	0.0185402	0.00279333	0.0184094	0.00281659		0.0180984	0.00591567	0.01838	0.00316878	0.0160852
0.0160576	0.00189665	0.0149839	0.00124374	0.0171881	0.00356142	0.0184683	0.00249155		0.0170576	0.00283008	0.0163414	0.00399205	0.0177249	0.00286798	0.0163572	0.000800542		0.0187918	0.00352784	0.0174942	0.00212055	0.0160816	0.00413637	0.0183899	0.00347057		0.0188244	0.00248025	0.0143603	0.00346058	0.0177702	0.00210386	0.0188056	0.00202418		0.0187745	0.00275372	0.0180948	0.00250713	0.0188024	0.00181525	0.0187005	0.00202283		0.0183064	0.00598237	0.0186341	0.00352345	0.0163311
0.0163021	0.000747087	0.0152588	0.00164961	0.0174219	0.00342077	0.0187074	0.00266292		0.0172127	0.00293533	0.0165457	0.00408398	0.0179175	0.00290699	0.016596	0.00080616		0.0189981	0.00346342	0.0178181	0.00173903	0.0162686	0.00413134	0.0187139	0.00360883		0.0191024	0.00319962	0.0146009	0.0026461	0.0180422	0.00266108	0.019095	0.00195473		0.0190387	0.00269318	0.0183848	0.00176903	0.0190646	0.00333058	0.0189188	0.00298247		0.0185664	0.00555527	0.0188882	0.00292813	0.0165771
0.0165467	0.00172125	0.015465	0.0016856	0.0176558	0.00318981	0.0190062	0.00226339		0.0175228	0.00300835	0.0167499	0.00442937	0.0182065	0.00249651	0.0168348	0.00171549		0.0193076	0.00284207	0.0180341	0.00188454	0.0164556	0.00434014	0.0188759	0.00347799		0.0192876	0.00179462	0.0148416	0.00216738	0.0183142	0.00284829	0.0193121	0.00240101		0.0192369	0.00277816	0.0186168	0.00231198	0.0192743	0.00269369	0.019137	0.00222248		0.0188265	0.00637045	0.0191423	0.00346995	0.016823
0.0167912	0.0015679	0.0157399	0.00175124	0.0178896	0.00352812	0.0192453	0.00237948		0.0178329	0.00261599	0.0169542	0.00398299	0.0184955	0.00197233	0.0170736	0.00126425		0.019514	0.00304104	0.0182501	0.00166826	0.0168295	0.00403107	0.0191999	0.00380036		0.0195656	0.00204637	0.0150823	0.0023044	0.0184955	0.00223942	0.0196015	0.00161934		0.0195672	0.00234947	0.0189067	0.00189509	0.0195365	0.00207672	0.0194281	0.00296031		0.0190345	0.00617545	0.0193964	0.00375321	0.017069
0.0170357	-0.000467099	0.0159461	0.00187899	0.0181235	0.00331186	0.0194844	0.00256237		0.017988	0.00268096	0.0171585	0.00389681	0.0186882	0.00227566	0.0173124	0.000869378		0.0198235	0.00329387	0.018574	0.00193188	0.0170165	0.00453867	0.0193618	0.00390444		0.0198435	0.00220179	0.015323	0.0020468	0.0187675	0.00240906	0.0198185	0.00184875		0.0197653	0.00262384	0.0191387	0.00207358	0.0197987	0.00308171	0.0196464	0.00271062		0.0192945	0.00622079	0.0196082	0.00343441	0.0173149
0.0172803	0.00254043	0.0162211	0.00144668	0.0183573	0.00314151	0.0197235	0.00223603		0.0182981	0.00270373	0.0173627	0.0044548	0.0189772	0.00221074	0.0176706	0.00143239		0.0200298	0.00371514	0.01879	0.00169005	0.0172035	0.00387241	0.0196858	0.00396882		0.0200288	0.00277211	0.0155636	0.00297507	0.0190395	0.00283571	0.0200356	0.00266273		0.0200296	0.00288909	0.0194287	0.00207195	0.0200084	0.00353135	0.0199375	0.00258938		0.0195545	0.00551738	0.0198623	0.00326164	0.0176101
0.0175248	0.00224957	0.016496	0.00144718	0.0185912	0.00364731	0.0199625	0.00171871		0.0184532	0.00251177	0.0177713	0.00439714	0.0191698	0.0015821	0.0179094	0.000994337		0.0202362	0.00249097	0.019006	0.00154506	0.0173905	0.00461303	0.0198478	0.00398298		0.0203068	0.00159496	0.0158043	0.00245238	0.0193115	0.00228976	0.020325	0.00159219		0.0202938	0.00293971	0.0196607	0.00239971	0.0202706	0.00261023	0.0201558	0.0028458		0.0197626	0.00640018	0.0201164	0.00412166	0.017856
0.0177693	0.00139806	0.0167022	0.00205236	0.0189419	0.00319588	0.0202614	0.0029151		0.0187633	0.00302478	0.0179755	0.00439129	0.0194588	0.00201219	0.0181482	0.000528461		0.0205457	0.00372007	0.01933	0.00212723	0.0175775	0.00459158	0.0200098	0.00419459		0.0205847	0.00280251	0.016045	0.00267367	0.0195835	0.00231904	0.0205421	0.00195177		0.020558	0.00279103	0.0198927	0.00226852	0.0205328	0.00283909	0.0204468	0.00260295		0.0200226	0.00665938	0.0203705	0.00355	0.0180528
0.0180138	0.00235061	0.0169771	0.00153456	0.0191758	0.00332704	0.0204407	0.00247342		0.0189184	0.00268108	0.0181798	0.00365623	0.0196515	0.00198858	0.018387	0.00100363		0.020752	0.00353381	0.0195459	0.00188291	0.0179515	0.00457632	0.0203337	0.00357401		0.0208626	0.00249251	0.0162857	0.00237985	0.0197648	0.00260068	0.0208315	0.00206825		0.0208222	0.00215649	0.0201827	0.0023527	0.020795	0.00276307	0.0206651	0.00257542		0.0202826	0.00630815	0.0206246	0.00434622	0.0183479
0.0183399	0.00281649	0.0171833	0.00200719	0.0194096	0.00363976	0.0206798	0.00243915		0.0192286	0.00282767	0.0183841	0.00365166	0.0199405	0.00271631	0.0186258	0.000941089		0.0210615	0.00284183	0.0197619	0.00180756	0.0181385	0.00462925	0.0206577	0.00351883		0.0210479	0.00264137	0.0165263	0.00260008	0.0200368	0.00213624	0.0210485	0.00178076		0.0210864	0.00264617	0.0204146	0.00278252	0.0210047	0.00341412	0.0209562	0.00255509		0.0205427	0.00602881	0.0208363	0.00388004	0.0185939
0.0185844	0.00162814	0.0174583	0.00163924	0.0196435	0.00334163	0.0209786	0.00197344		0.0195387	0.00286319	0.0185884	0.00445026	0.0202295	0.00272601	0.0188645	0.000626327		0.0212679	0.00234533	0.0199779	0.00208848	0.0183255	0.00416636	0.0208197	0.00356508		0.0213259	0.00258482	0.016767	0.00266262	0.0203088	0.0024188	0.0212656	0.00273308		0.0212846	0.00224648	0.0207046	0.00216219	0.0212669	0.00280367	0.0211745	0.00296475		0.0207507	0.00666125	0.0211328	0.00402534	0.0188398
0.018829	0.00244583	0.0177332	0.00167467	0.0198773	0.00277465	0.0212177	0.00218047		0.0196938	0.00227744	0.0187926	0.0044253	0.0204221	0.00265947	0.0191033	0.00158687		0.0215774	0.00203734	0.0203019	0.0018153	0.0186995	0.00416466	0.0211437	0.00425289		0.0216038	0.00269313	0.0170077	0.00262013	0.0205808	0.00240659	0.021555	0.00182972		0.0215488	0.00307549	0.0209366	0.00237652	0.0215291	0.00367621	0.0214655	0.00280856		0.0210107	0.00622452	0.0213445	0.0036701	0.0190858
0.0190735	0.00156923	0.0179394	0.00208974	0.0201112	0.0031474	0.0214567	0.00218206		0.0200039	0.00358386	0.0189969	0.00429641	0.0207111	0.00246875	0.0194615	0.000813493		0.0217837	0.00432852	0.0205178	0.00249859	0.0188865	0.00444777	0.0214676	0.00383476		0.0218817	0.00283448	0.0172484	0.00269286	0.0208528	0.00289416	0.021772	0.00203885		0.021813	0.00223671	0.0212266	0.00243017	0.0217388	0.00313195	0.0216838	0.00211045		0.0212708	0.00623227	0.0215986	0.0041272	0.0193317
0.019318	0.00388076	0.0182143	0.00155093	0.0203451	0.00331141	0.0216958	0.00238178		0.020314	0.00268671	0.0194054	0.00390861	0.0209038	0.00289056	0.0197003	0.000735866		0.02199	0.00159865	0.0208418	0.00169302	0.0190735	0.00399598	0.0216296	0.00367423		0.022067	0.0023419	0.017489	0.00219965	0.0211248	0.00241533	0.0220614	0.00258759		0.0220773	0.00269874	0.0214586	0.0024566	0.022001	0.00358925	0.0219749	0.00278647		0.0215308	0.00616389	0.0218527	0.00373247	0.0195777
0.0195626	0.00177816	0.0184205	0.00154994	0.0206958	0.00279582	0.0219349	0.00168287		0.0204691	0.00293085	0.0196097	0.00430578	0.0211928	0.00228888	0.0199391	0.00128781		0.0222996	0.0041115	0.0210578	0.00204707	0.0194475	0.00426351	0.0219536	0.00345034		0.022345	0.00254057	0.0177297	0.00249832	0.0213061	0.00239791	0.0222785	0.00212707		0.0223415	0.00355746	0.0216906	0.00206114	0.0222632	0.0027526	0.0221932	0.00312155		0.0217388	0.00641656	0.0221068	0.00360704	0.0198236
0.0198071	0.00081045	0.0186955	0.00168241	0.0209297	0.00380633	0.022174	0.00249258		0.0207792	0.00304457	0.019814	0.00459566	0.0214818	0.00236052	0.0201779	0.000698369		0.0225059	0.00293555	0.0212738	0.00167993	0.0196345	0.00361238	0.0221156	0.00435514		0.0225303	0.00205994	0.0179704	0.00265615	0.0216688	0.0025376	0.0224955	0.00213305		0.0226057	0.00311026	0.0219805	0.00259943	0.0225254	0.00278061	0.0224842	0.00301283		0.0219989	0.00619533	0.0223609	0.00364821	0.0200696
0.0200516	0.00227185	0.0189017	0.00109989	0.0211635	0.00289724	0.022413	0.00192987		0.0209343	0.00229651	0.0202225	0.00461806	0.0216744	0.00235734	0.0204167	0.00115829		0.0228154	0.00438644	0.0215977	0.00218513	0.0198215	0.00478351	0.0224395	0.00452784		0.0228082	0.00229372	0.0182913	0.00231055	0.0218501	0.00246085	0.0227849	0.0020631		0.0228699	0.00369738	0.0222125	0.00230856	0.0227351	0.0025225	0.0227025	0.00302426		0.0222589	0.0062948	0.022615	0.00371024	0.0203155
0.0202961	0.00198898	0.0191766	0.00151443	0.0215143	0.00293327	0.0226521	0.0026779		0.0212445	0.00203377	0.0204268	0.00513942	0.0219634	0.0021153	0.0206555	0.000686299		0.0230217	0.00246499	0.0218137	0.00193452	0.0200085	0.00452487	0.0226015	0.00443237		0.0230861	0.00187936	0.018532	0.00232191	0.0221221	0.00313223	0.023002	0.00224144		0.0230681	0.00247967	0.0224445	0.002945	0.0229973	0.00378614	0.0229936	0.0025184		0.0225189	0.00700178	0.0228691	0.00431111	0.0205615
0.0206222	0.00026428	0.0194515	0.00175674	0.0217482	0.0024075	0.0228912	0.00313695		0.0213995	0.00288257	0.020631	0.00486837	0.0221561	0.00232069	0.0208943	0.000366538		0.0233312	0.00306222	0.0221377	0.00202373	0.0203825	0.00503843	0.0229255	0.00384264		0.0233641	0.0029214	0.0187726	0.00293558	0.0223941	0.00210802	0.0232914	0.00256006		0.0233323	0.00275844	0.0227345	0.00227612	0.0232595	0.00301289	0.0232119	0.00257847		0.022779	0.00633415	0.0231232	0.00362393	0.0208074
0.0208667	0.00234061	0.0196577	0.00121923	0.021982	0.00363332	0.0231302	0.00249729		0.0217097	0.00346374	0.0208353	0.00387633	0.0224451	0.0021228	0.0211331	0.000752853		0.0235376	0.00357147	0.0223536	0.000946323	0.0205694	0.00422766	0.0230875	0.00373811		0.0235494	0.00252491	0.0190133	0.0024987	0.0225754	0.00246923	0.0235084	0.00211844		0.0235965	0.00260304	0.0229665	0.002261	0.0235216	0.0033314	0.0235029	0.00241493		0.023039	0.00678223	0.023335	0.0037453	0.0210534
0.0211113	0.00234198	0.0199327	0.00157673	0.0222159	0.00294116	0.0233693	0.00218352		0.0220198	0.00331732	0.0210396	0.00444698	0.0227341	0.00229619	0.0214913	0.000653163		0.0237439	0.003963	0.0225696	0.00131765	0.0207564	0.00496774	0.0234114	0.00408424		0.0238273	0.00244165	0.019254	0.00300781	0.0228474	0.00244704	0.0237255	0.00196484		0.0238608	0.0030404	0.0232565	0.00225753	0.0237314	0.00344501	0.0237212	0.00322259		0.023247	0.00647449	0.0235891	0.00433342	0.0212993
0.0213558	0.000708255	0.0201389	0.00121765	0.0224497	0.00295416	0.0236084	0.00225549		0.0221749	0.00319753	0.0212438	0.00425223	0.023023	0.00226528	0.02173	0.00119831		0.0240534	0.0040977	0.0228936	0.00199422	0.0209434	0.0042726	0.0237354	0.00324065		0.0240126	0.00238585	0.0194947	0.00252283	0.0231194	0.00232872	0.0240149	0.00241124		0.024125	0.0027995	0.0234884	0.00220382	0.0239936	0.00363156	0.0240123	0.0025153		0.0235071	0.00691175	0.0238855	0.00368976	0.0215453
0.0216003	0.00315186	0.0204138	0.00133993	0.0226836	0.00338611	0.0239072	0.00192891		0.022485	0.00252725	0.0214481	0.00409631	0.0232157	0.00276618	0.0219688	0.000970942		0.0243629	0.00319857	0.0231096	0.00197107	0.0213174	0.00439645	0.0238974	0.00429441		0.0242905	0.00248738	0.0197353	0.00301912	0.0233914	0.00296005	0.0242319	0.00294797		0.0243231	0.00336086	0.0237204	0.00169672	0.0242557	0.00291514	0.0242306	0.00242561		0.0237671	0.00607391	0.0240973	0.00329007	0.0217912
0.0218448	0.00286102	0.0206887	0.00165823	0.0230343	0.00417463	0.0241463	0.00278302		0.0227951	0.0027185	0.0216524	0.00460884	0.0235047	0.00208727	0.0222076	0.000732601		0.0245693	0.00329926	0.0233255	0.00244936	0.0215044	0.00479653	0.0242213	0.00382788		0.0245685	0.0026264	0.019976	0.00275514	0.0236634	0.00269525	0.0245214	0.00211037		0.0245874	0.00257761	0.0240104	0.00101677	0.0245179	0.00314894	0.0245216	0.00259873		0.0239751	0.00705838	0.0243514	0.00374983	0.0220372
0.0220894	0.00265691	0.0209637	0.00169509	0.0232682	0.00251963	0.0243854	0.00285642		0.0229502	0.00294797	0.0220609	0.00484118	0.0236974	0.00222376	0.0224464	0.000765213		0.0247756	0.00287389	0.0236495	0.00182326	0.0218784	0.00464309	0.0243833	0.00416185		0.0248464	0.00255778	0.0202167	0.00294396	0.0238447	0.00298684	0.0247384	0.0024974		0.0248516	0.00308802	0.0242424	0.00233958	0.0247801	0.00220221	0.0247399	0.00326283		0.0242872	0.00657902	0.0246055	0.00376583	0.0222831
0.0224154	0.00110751	0.0211699	0.00165956	0.023502	0.00306845	0.0246244	0.00261355		0.0232603	0.00333168	0.0222652	0.00494511	0.0239864	0.00271897	0.0226852	0.00133506		0.0250851	0.00337513	0.0238655	0.00216231	0.0220654	0.00475556	0.0247073	0.0037414		0.0250317	0.00298522	0.0204574	0.00283881	0.0241167	0.00215509	0.0249555	0.00266067		0.0251158	0.00242519	0.0244744	0.00274066	0.0250423	0.00302312	0.025031	0.00309922		0.0245472	0.00619247	0.0248596	0.00365271	0.0225291
0.02266	0.00185237	0.0214448	0.00165971	0.0237359	0.00327895	0.0248635	0.00229322		0.0234154	0.00354307	0.0224694	0.00470302	0.024179	0.00200488	0.022924	0.00108435		0.0252915	0.00368608	0.0241894	0.00183904	0.0222524	0.00462972	0.0248693	0.00400011		0.0253096	0.00201134	0.020698	0.00255132	0.0243887	0.00268564	0.0252449	0.00204127		0.02538	0.00218621	0.0247644	0.00178467	0.025252	0.00327376	0.0252493	0.0028316		0.0247552	0.00714807	0.0251137	0.00379182	0.022775
0.0229045	0.00247959	0.021651	0.00165018	0.0239697	0.00354005	0.0251026	0.00224031		0.0237256	0.00281181	0.0226737	0.00502938	0.024468	0.00209978	0.0231628	0.00105431		0.025601	0.00298197	0.0244054	0.00245898	0.0226264	0.00464317	0.0251932	0.00455198		0.0254949	0.00241544	0.0210189	0.00278727	0.0246607	0.00305	0.0255343	0.00197503		0.0255782	0.00264531	0.0249963	0.00308646	0.0255142	0.00257759	0.0255404	0.002437		0.0250153	0.00666407	0.0253678	0.00348973	0.023021
0.023149	0.00160168	0.0219259	0.00173723	0.0243205	0.00325324	0.0253417	0.00247672		0.0238806	0.00224539	0.0230822	0.00485397	0.024757	0.00215988	0.023521	0.000911815		0.0258073	0.0032446	0.0246214	0.00161211	0.0228134	0.00496125	0.0253552	0.00432658		0.0257729	0.00264659	0.0212596	0.00307477	0.0249327	0.00263159	0.0257513	0.00218084		0.0259085	0.00283365	0.0252283	0.00261199	0.0257764	0.00304488	0.0257586	0.00266533		0.0252753	0.00646661	0.0256219	0.00423651	0.0232669
0.0233935	0.00144201	0.0222009	0.00147138	0.0245544	0.0040091	0.0255807	0.00166477		0.0241908	0.00348338	0.0232865	0.00475076	0.0249497	0.00204043	0.0237598	0.00119034		0.0261168	0.00303261	0.0249454	0.00190277	0.0230004	0.00493958	0.0256792	0.00428487		0.0260508	0.00240629	0.0215003	0.00266192	0.0252047	0.0028799	0.0259684	0.00223798		0.0261727	0.00217707	0.0254603	0.00229872	0.0260385	0.00360231	0.0259769	0.00300043		0.0255353	0.00623142	0.025876	0.00343146	0.0235129
0.0236381	0.00267874	0.0224071	0.00153646	0.0247882	0.00358193	0.0258796	0.0025005		0.0245009	0.0033932	0.0234908	0.00459737	0.0252387	0.00186086	0.0239986	0.00123332		0.0263232	0.00374798	0.0251613	0.00228586	0.0231874	0.00487002	0.0258412	0.00459727		0.0263287	0.00258441	0.021741	0.00300999	0.025386	0.00192073	0.0262578	0.00147596		0.0263709	0.00297013	0.0257503	0.00268254	0.0262483	0.0030219	0.026268	0.00252385		0.0257434	0.00666001	0.0261301	0.00391251	0.0237588
0.0238826	0.00223502	0.022682	0.00185004	0.0250221	0.00385523	0.0261186	0.00287327		0.024656	0.00314868	0.023695	0.00446786	0.0254313	0.00269343	0.0242374	0.00123189		0.0265295	0.00351549	0.0254853	0.00190622	0.0233744	0.00489059	0.0261651	0.00400829		0.026514	0.00198412	0.0219816	0.00290675	0.025658	0.00293021	0.0265472	0.00205343		0.0266351	0.00218889	0.0259823	0.00238023	0.0265105	0.00360425	0.0265591	0.00260754		0.0260554	0.00729379	0.0263842	0.00383711	0.0240048
0.0241271	0.00248821	0.0229569	0.00166243	0.0253729	0.00317965	0.0263577	0.00270085		0.0249661	0.00298333	0.0238993	0.00414782	0.0257203	0.00278997	0.0244761	0.00123272		0.026839	0.0029479	0.0257013	0.0017285	0.0237484	0.00459568	0.0264891	0.00397126		0.026792	0.00241239	0.0222223	0.00316686	0.02593	0.00284241	0.0267642	0.00193623		0.0268993	0.00311173	0.0262143	0.00183481	0.0267726	0.00364699	0.0267774	0.00306385		0.0262634	0.0062379	0.0266383	0.00394333	0.0242508
0.0244532	0.00160272	0.0232318	0.0025492	0.0256067	0.00354446	0.0265968	0.00272875		0.0252762	0.00343173	0.0243078	0.00478017	0.0260093	0.00242872	0.0247149	0.000957616		0.0270454	0.00338953	0.0259173	0.0021987	0.0239354	0.00502353	0.0266511	0.00415748		0.0269773	0.00238576	0.022463	0.003009	0.026202	0.00296932	0.0269813	0.00243298		0.0271635	0.0025972	0.0265042	0.00176259	0.0270348	0.00317185	0.0269957	0.00352654		0.0265235	0.00680508	0.02685	0.00409171	0.0244967
0.0246977	0.000796158	0.023438	0.00154574	0.0258406	0.00358935	0.0268359	0.00256583		0.0254313	0.00316684	0.0245121	0.00448901	0.0262983	0.00241651	0.0249537	0.00110508		0.0273549	0.00430365	0.0262412	0.00157396	0.0241224	0.00491717	0.026975	0.00395582		0.0272552	0.0027397	0.0227037	0.00284051	0.026474	0.0034923	0.0272707	0.00210646		0.0273617	0.00261516	0.0267362	0.00194812	0.027297	0.00323056	0.0272867	0.00298423		0.0267835	0.00655061	0.0271465	0.00327827	0.0247427
0.0249423	0.00257152	0.023713	0.00162276	0.0260744	0.00361209	0.0270749	0.00254404		0.0257415	0.0033312	0.0247164	0.00464419	0.026491	0.002516	0.0251925	0.00145377		0.0275612	0.00337705	0.0264572	0.00218833	0.0244963	0.00421006	0.027137	0.00423873		0.0275331	0.00235058	0.0229443	0.00275672	0.0266553	0.00347259	0.0274877	0.00207418		0.0276259	0.00298619	0.0269682	0.00245761	0.0275592	0.00359281	0.0275778	0.0029542		0.0270435	0.00679728	0.0274006	0.00428485	0.0249886
0.0251868	0.0026936	0.0239879	0.00155171	0.0263083	0.00349373	0.027314	0.00293714		0.0260516	0.00371103	0.0249206	0.00521308	0.0267799	0.00248655	0.0255507	0.0012069		0.0278707	0.00363948	0.0266732	0.00178807	0.0246833	0.00489629	0.027461	0.00440587		0.0278111	0.00277549	0.023185	0.00261727	0.0269273	0.00277678	0.0277771	0.00204385		0.0278901	0.00315778	0.0272002	0.00289593	0.0277689	0.00273096	0.0277961	0.00325868		0.0273036	0.00674663	0.0276124	0.00400708	0.0252346
0.0254313	0.00244271	0.0241941	0.000960811	0.0265421	0.00398832	0.0275531	0.0026942		0.0262067	0.00360636	0.0251249	0.00517033	0.0269726	0.00249991	0.0257895	0.00123363		0.028077	0.00347675	0.0269971	0.00232525	0.0250573	0.00420386	0.027623	0.0039646		0.0279964	0.00224628	0.0235059	0.0030702	0.0271993	0.00329239	0.0279942	0.00292239		0.0281544	0.00308001	0.0274902	0.00192528	0.0280311	0.00279056	0.0280144	0.00335902		0.0275636	0.00605401	0.0279088	0.00337496	0.0254805
0.0256758	0.0023167	0.024469	0.00226538	0.0268929	0.00370608	0.0278519	0.00274523		0.0265168	0.00315859	0.0253292	0.00475752	0.0272616	0.00206127	0.0260283	0.00143142		0.0283866	0.00386192	0.0272131	0.00205999	0.0252443	0.00507255	0.0279469	0.00490527		0.0282743	0.00200953	0.0237466	0.00251072	0.0274713	0.00319368	0.0282836	0.00241768		0.0283525	0.00277314	0.0277222	0.00260294	0.0282933	0.00275298	0.0283054	0.00358682		0.0278236	0.00684208	0.0281629	0.00476758	0.0257265
0.0260019	0.00237424	0.0246753	0.00170365	0.0271267	0.00336519	0.028091	0.00213055		0.0266719	0.0034873	0.0257377	0.00481357	0.0275506	0.00267812	0.0262671	0.00057746		0.0285929	0.00375467	0.0275371	0.00210161	0.0254313	0.00519144	0.0281089	0.00438005		0.0284596	0.00226669	0.0239873	0.00275714	0.0277433	0.00285852	0.0285006	0.00207863		0.0286167	0.00318944	0.0279541	0.0022706	0.0285555	0.00341105	0.0285237	0.00305385		0.0280837	0.00638023	0.0283747	0.00403777	0.0259724
0.0262464	0.00255321	0.0249502	0.00157013	0.0273606	0.00345316	0.0283301	0.00210884		0.026982	0.00325851	0.025942	0.00475238	0.0277433	0.00301691	0.0265059	0.000913219		0.0287992	0.00372863	0.0277531	0.00247032	0.0256183	0.00536818	0.0284329	0.00430828		0.0287375	0.00266455	0.0242279	0.00290995	0.0280152	0.0026942	0.0287901	0.00245297		0.028881	0.00273292	0.0281861	0.00198172	0.0288176	0.00330111	0.0288148	0.00318986		0.0282917	0.00715949	0.0286711	0.00395393	0.0262184
0.026491	0.00237866	0.0252251	0.0015988	0.0275944	0.00338775	0.0285691	0.00268103		0.0272921	0.00293787	0.0261463	0.00467971	0.0280322	0.00220129	0.0267447	0.00170051		0.0291087	0.00367904	0.027969	0.00208174	0.0259923	0.00511588	0.0287569	0.00475159		0.0290155	0.00248415	0.0244686	0.00271348	0.0281966	0.00318655	0.0290071	0.00244257		0.0291452	0.00335072	0.0284761	0.00237445	0.0290798	0.00291244	0.0290331	0.00233567		0.0286037	0.00698642	0.0288829	0.00398946	0.0264643
0.0267355	0.00221399	0.0255	0.00170367	0.0278283	0.00337466	0.028868	0.00234769		0.0276023	0.00338002	0.0263505	0.00473943	0.0282249	0.00257266	0.0269835	0.00147449		0.0294183	0.00346473	0.028185	0.00224168	0.0261793	0.00543206	0.0290808	0.00506235		0.0292934	0.00290071	0.0247093	0.00266478	0.0284686	0.0025956	0.0292242	0.0022101		0.0294094	0.00235231	0.0287081	0.00212013	0.029342	0.00334753	0.0293241	0.00240584		0.0288118	0.00676401	0.029137	0.00450269	0.0267103
0.02698	0.00411547	0.0257062	0.00166726	0.0280621	0.00372356	0.0291071	0.00213341		0.0277574	0.00256407	0.0267591	0.00438574	0.0285139	0.0025095	0.0273416	0.00111928		0.0296246	0.0036732	0.028509	0.00251521	0.0263663	0.0051563	0.0292428	0.00464857		0.0294787	0.00268205	0.02495	0.00257336	0.0287406	0.00333239	0.0295136	0.00196919		0.0296076	0.00316656	0.0289401	0.00185819	0.0295517	0.00215627	0.0295424	0.00235465		0.0290718	0.0070249	0.0294334	0.00422755	0.0269562
0.0272245	0.00167365	0.0259812	0.00151955	0.0284129	0.00390375	0.0293461	0.00184001		0.0280675	0.00372443	0.0269633	0.00537165	0.0288029	0.00218245	0.0275804	0.000690489		0.0298309	0.00330058	0.028725	0.00285921	0.0265533	0.00496373	0.0295668	0.0047375		0.0297566	0.00295408	0.0251906	0.00213556	0.0290126	0.0031191	0.0297306	0.00169415		0.0298718	0.00271979	0.0292301	0.00262256	0.0298139	0.00289278	0.0298335	0.00284906		0.0293318	0.00681763	0.0296452	0.00404992	0.0272022
0.0274691	0.00299618	0.0262561	0.00152785	0.0286468	0.00343563	0.0295852	0.0028642		0.0282226	0.00357222	0.0271676	0.005614	0.0289956	0.00207664	0.0278192	0.000863566		0.0301404	0.00308865	0.0290489	0.00222692	0.0269273	0.00592303	0.0297287	0.0044073		0.0299419	0.00294668	0.0254313	0.00255302	0.0292845	0.00293452	0.03002	0.00244735		0.03007	0.00375228	0.029462	0.00241389	0.0300761	0.00257425	0.0300518	0.00297495		0.0295919	0.00644123	0.0299416	0.00465921	0.0274481
0.0277951	0.00293846	0.0264623	0.00175014	0.0288806	0.0037845	0.0298243	0.00260228		0.0285327	0.00340059	0.0273719	0.00487965	0.0292845	0.00253502	0.028058	0.00203438		0.0303468	0.0039174	0.0292649	0.00239533	0.0271143	0.00550804	0.0300527	0.00439442		0.0302199	0.00248701	0.0257522	0.00255852	0.0295565	0.00270748	0.0303094	0.00192935		0.0303342	0.00317679	0.029694	0.00220404	0.0303383	0.00270494	0.0303428	0.00311919		0.0297999	0.00722975	0.0301957	0.00351495	0.0276941
0.0280397	0.00152588	0.0267372	0.00215485	0.0291145	0.00386084	0.0300633	0.00316553		0.0286878	0.00354035	0.0275761	0.00488266	0.0295735	0.00259777	0.0282968	0.00114889		0.0306563	0.00402061	0.0294809	0.00198787	0.0274883	0.00508639	0.0302147	0.00493374		0.0304978	0.00366793	0.0259929	0.00252958	0.0297379	0.00301156	0.0305265	0.00294		0.0305984	0.00283448	0.029926	0.00339874	0.0306005	0.00385361	0.0305611	0.00343776		0.0300599	0.00752962	0.0304075	0.00441476	0.0279892
0.0282027	0.00201738	0.0269434	0.00128222	0.0293483	0.00334948	0.0303024	0.00267119		0.0289979	0.00340783	0.0279847	0.00544978	0.0297662	0.00225772	0.0285356	0.00161287		0.0308626	0.00382289	0.0298049	0.00276336	0.0276753	0.00558064	0.0305387	0.00458605		0.0307757	0.00300684	0.0262336	0.00273292	0.0300099	0.00297073	0.0308159	0.00233304		0.0307966	0.00297824	0.030216	0.00295595	0.0308626	0.0025143	0.0307794	0.00329969		0.030372	0.00697887	0.0306616	0.00398616	0.0282352
0.0285287	0.004206	0.0272184	0.00200448	0.0295822	0.00367832	0.0306013	0.00231434		0.029308	0.00408687	0.0281889	0.00558848	0.0300552	0.00330051	0.0287744	0.00104157		0.0311721	0.0036933	0.0300208	0.00138804	0.0280492	0.00537187	0.0307006	0.00489265		0.030961	0.00317531	0.0264742	0.00239378	0.0302819	0.00280882	0.0310329	0.00255431		0.0310608	0.00316375	0.030448	0.00193741	0.0311248	0.00319175	0.0310705	0.00330176		0.03058	0.00668427	0.0309157	0.00453187	0.0284811
0.0287732	0.00350336	0.0274933	0.00214092	0.029816	0.00389777	0.0308403	0.00204713		0.0296182	0.00340085	0.0283932	0.00608917	0.0302479	0.00253001	0.0290132	0.000489194		0.0313785	0.00307286	0.0302368	0.00187026	0.0282362	0.00506687	0.0310246	0.00462874		0.031239	0.00270358	0.0267149	0.00271011	0.0305538	0.00290886	0.0313223	0.00175187		0.031325	0.00315778	0.03068	0.00319465	0.031387	0.00322045	0.0312888	0.00292512		0.03084	0.00702144	0.0311698	0.00463387	0.0287271
0.0290178	0.00325021	0.0276995	0.00193134	0.0300499	0.00298769	0.0310794	0.00226651		0.0297732	0.00390407	0.0285975	0.0057337	0.0305368	0.00268274	0.0293714	0.00210521		0.0315848	0.00385196	0.0305608	0.00169571	0.0284232	0.00578496	0.0311866	0.00539685		0.0314243	0.00303637	0.0269556	0.00309228	0.0308258	0.00290481	0.0315394	0.00241526		0.0315892	0.0023836	0.030912	0.00282045	0.0316492	0.00316054	0.0315798	0.00357813		0.0311001	0.00735268	0.0314239	0.00427074	0.028973
0.0292623	0.00179437	0.0279744	0.00133123	0.0304007	0.00388613	0.0313185	0.0031794		0.0300834	0.00406872	0.0288017	0.00532524	0.0308258	0.00213294	0.0296102	0.00131019		0.0318943	0.00349439	0.0307768	0.00248686	0.0286102	0.00592721	0.0315106	0.00510276		0.0317022	0.00236789	0.0272765	0.00345407	0.0310072	0.00333258	0.0318288	0.00193544		0.0317874	0.00196364	0.0312019	0.00212354	0.0318589	0.00349774	0.0317981	0.00279398		0.0313601	0.00675754	0.031678	0.00460852	0.029219
0.0295068	0.00131839	0.0282494	0.00191224	0.0306345	0.003853	0.0316173	0.00233865		0.0303935	0.00397826	0.029006	0.00546622	0.0311148	0.00201545	0.029849	0.000899835		0.0321007	0.00333743	0.0311007	0.00248652	0.0289842	0.00565243	0.0318345	0.00559494		0.0319801	0.00317641	0.0275172	0.00250636	0.0312792	0.00305541	0.0320458	0.00189942		0.0320516	0.00231244	0.0314339	0.00271084	0.0321211	0.00258573	0.0320164	0.0028999		0.0315681	0.00676661	0.0319744	0.00389444	0.0294649
0.0297514	0.000649217	0.0285243	0.00190312	0.0308684	0.00402329	0.0318564	0.00286129		0.0305486	0.00429463	0.0294145	0.00597614	0.0313075	0.00237552	0.0300878	0.000794961		0.0324102	0.00357665	0.0313167	0.00288712	0.0291712	0.00543923	0.0319965	0.00520806		0.0321654	0.00347928	0.0277578	0.00292353	0.0315511	0.00274526	0.0323352	0.00204704		0.0323159	0.00283178	0.0316659	0.00232323	0.0323833	0.00401872	0.0323075	0.00307363		0.0318802	0.00670987	0.0321862	0.00452153	0.0297109
0.0300774	0.00396714	0.0287305	0.00174479	0.0311022	0.00360389	0.0320955	0.00336281		0.0308587	0.00407986	0.0296188	0.00539348	0.0315965	0.00183867	0.0303265	0.00125018		0.0326165	0.00389636	0.0315327	0.00205265	0.0293582	0.00618664	0.0323205	0.00504122		0.0324434	0.00277233	0.0279985	0.00301998	0.0318231	0.00185881	0.0325523	0.00262378		0.0325801	0.00318809	0.0318979	0.00246418	0.0326454	0.00337808	0.0325258	0.0029018		0.0320882	0.00692295	0.0324403	0.00428663	0.0299568
0.030322	0.00208666	0.0290054	0.00151188	0.0313361	0.00332679	0.0323345	0.00254596		0.0310138	0.00430482	0.0298231	0.00548719	0.0317891	0.00203618	0.0305653	0.00108823		0.032926	0.0033872	0.0317486	0.00227388	0.0295452	0.00535766	0.0324825	0.00546442		0.0327213	0.00276984	0.0282392	0.00312211	0.0320951	0.00237086	0.0328417	0.00184587		0.0327782	0.00283495	0.0321879	0.00284523	0.0329076	0.00303121	0.0328168	0.00273963		0.0323482	0.00755557	0.0326944	0.00455175	0.0302028
0.0305665	0.00250018	0.0292116	0.001856	0.0315699	0.00355644	0.0326334	0.00271261		0.0313239	0.00433493	0.0300273	0.00529279	0.0320781	0.00274451	0.0308041	0.00100743		0.0331324	0.00391781	0.0320726	0.00220984	0.0299192	0.0059616	0.0328064	0.00460953		0.0329066	0.00284114	0.0285601	0.00308172	0.0322765	0.00310147	0.0330587	0.00250069		0.0330425	0.00327994	0.0324199	0.00279965	0.0331698	0.00384797	0.0330351	0.00287741		0.0326082	0.00711436	0.0329485	0.00422318	0.0304487
0.030811	0.000995698	0.0294866	0.00148145	0.0318038	0.00376871	0.0328724	0.00343368		0.0316341	0.00338022	0.0304359	0.00484521	0.0323671	0.00248861	0.0310429	0.00105923		0.0334419	0.00349495	0.0322886	0.00239053	0.0301062	0.0057322	0.0329684	0.00508577		0.0331845	0.00248643	0.0288008	0.00291812	0.0325485	0.00290425	0.0333481	0.00242849		0.0333067	0.00269993	0.0326518	0.00254645	0.033432	0.00331643	0.0332534	0.00310764		0.0328683	0.00693285	0.0332026	0.00435443	0.0306947
0.0310555	0.00209478	0.0297615	0.00194727	0.0320376	0.00416419	0.0331115	0.00226679		0.0317891	0.00367304	0.0306401	0.005379	0.0325598	0.00277518	0.0314011	0.000561312		0.0336482	0.00359572	0.0326126	0.00267929	0.0304802	0.006277	0.0332924	0.00511691		0.0333698	0.00269545	0.0290414	0.00348623	0.0328205	0.00279166	0.0335652	0.00199663		0.0335048	0.00293915	0.0328838	0.001996	0.0336417	0.00336808	0.0335445	0.00289582		0.0330763	0.00652104	0.0334567	0.00423143	0.0309898
0.0313001	0.00240885	0.0299677	0.00143363	0.0323884	0.00349058	0.0333506	0.00248156		0.0320993	0.00411446	0.0308444	0.00576113	0.0328488	0.00201808	0.0316399	0.00133222		0.0338545	0.00336906	0.0328285	0.00213198	0.0306672	0.00612054	0.0336163	0.00591317		0.0336478	0.00234224	0.0292821	0.00346342	0.0330924	0.00264009	0.0338546	0.00260641		0.0337691	0.00290073	0.0331738	0.00279023	0.0339039	0.00308473	0.0337628	0.00270715		0.0333363	0.00683752	0.0337108	0.00355099	0.0312358
0.0315446	0.00294585	0.0302426	0.001783	0.0326222	0.00413373	0.0336494	0.00256105		0.0324094	0.00439683	0.0310487	0.00517704	0.0330414	0.00222896	0.0318787	0.00138732		0.0341641	0.00384079	0.0331525	0.00243164	0.0310412	0.00679776	0.0337783	0.00504832		0.0339257	0.00274957	0.0295228	0.00356621	0.0332738	0.00359127	0.0340717	0.00256272		0.0340333	0.0029914	0.0334058	0.00247245	0.0341661	0.00330909	0.0339811	0.00297755		0.0335964	0.00740784	0.0339649	0.00450916	0.0314817
0.0317891	0.0021453	0.0305176	0.00180439	0.0328561	0.00449558	0.0338885	0.00271063		0.0325645	0.00413597	0.0312529	0.00646204	0.0333304	0.00205025	0.0321175	0.00022763		0.0344736	0.00385043	0.0333685	0.00177155	0.0312282	0.00560271	0.0341023	0.0048609		0.0342036	0.00288967	0.0297635	0.00322591	0.0335458	0.00331936	0.0343611	0.00232085		0.0342315	0.00291841	0.0336378	0.00265642	0.0344283	0.00345665	0.0342721	0.00257657		0.0338564	0.00653347	0.034219	0.00468397	0.0317277
0.0320337	0.00253271	0.0307925	0.00161161	0.0330899	0.00385072	0.0341276	0.00302261		0.0328746	0.003836	0.0314572	0.00549586	0.0336194	0.00210716	0.0323563	0.00129715		0.0346799	0.00409426	0.0335845	0.00300364	0.0314152	0.0058579	0.0344263	0.00501318		0.0343889	0.00295649	0.0300844	0.00301807	0.0338178	0.00362375	0.0345781	0.00300587		0.0345617	0.00300444	0.0338698	0.00211153	0.034638	0.00361296	0.0344904	0.00313328		0.0340644	0.00806674	0.0344731	0.00443167	0.0319736
0.0323597	0.00280182	0.0309987	0.00120146	0.0333238	0.00370456	0.0343666	0.00234747		0.0331848	0.00340251	0.0318657	0.0059349	0.0339084	0.00269305	0.0325951	0.0011179		0.0348862	0.0036213	0.0338004	0.00233614	0.0316021	0.00661136	0.0345882	0.00487946		0.0346669	0.00251119	0.030325	0.0028675	0.0339991	0.00284976	0.0348675	0.00223895		0.0347599	0.00303139	0.0341597	0.00251661	0.0349002	0.00397469	0.0347815	0.00261757		0.0343245	0.00744986	0.0347272	0.00489549	0.0322196
0.0326043	-7.23258e-05	0.0312736	0.00145855	0.0335576	0.00411456	0.0346655	0.00356926		0.0333398	0.00404012	0.03207	0.0056624	0.0341011	0.00215748	0.0328339	0.000742775		0.0351958	0.00368352	0.0341244	0.0024711	0.0319761	0.00583106	0.0349122	0.0051208		0.0348522	0.00290096	0.0305657	0.00353251	0.0342711	0.00263298	0.0350846	0.00271838		0.0350241	0.00237552	0.0343917	0.0025144	0.0351624	0.00358282	0.0349998	0.00303282		0.0345845	0.00734745	0.0349813	0.00402225	0.0324655
0.0328488	0.00250844	0.0314798	0.00128434	0.0337915	0.00418365	0.0349046	0.00284403		0.03365	0.00470187	0.0322743	0.00623042	0.0343901	0.00254353	0.033192	0.000790319		0.0354021	0.00400137	0.0343404	0.00192125	0.0321631	0.00640637	0.0350742	0.00564503		0.0351301	0.00272768	0.0308064	0.0031349	0.0345431	0.00371568	0.035374	0.00202197		0.0352223	0.00251523	0.0346237	0.0027249	0.0353721	0.00315632	0.0352181	0.00222756		0.0347925	0.00760657	0.035193	0.00465853	0.0327607
0.0330933	0.00246361	0.0317548	0.00147236	0.0340253	0.00388672	0.0351436	0.00225885		0.033805	0.00407858	0.0324785	0.00574117	0.0345827	0.00216215	0.0334308	0.00123303		0.0357116	0.00423199	0.0346643	0.00207282	0.0323501	0.00587254	0.0353982	0.00554914		0.035408	0.0021766	0.0310471	0.00344732	0.0348151	0.00352092	0.035591	0.00226456		0.0354865	0.0023603	0.0348557	0.00264407	0.0356343	0.00330214	0.0355091	0.00360877		0.0350526	0.00761591	0.0354471	0.00424014	0.0329574
0.0333378	0.00300359	0.0320297	0.0011253	0.0343761	0.00326857	0.0353827	0.00290945		0.0341152	0.00369739	0.0328871	0.00619821	0.0348717	0.00293634	0.0336696	0.000403728		0.0359179	0.00426275	0.0348803	0.0022071	0.0327241	0.00602925	0.0355601	0.0050176		0.035686	0.00291417	0.031368	0.00342327	0.0349964	0.0033202	0.0358804	0.00196545		0.0357507	0.00302981	0.0351457	0.00301752	0.0358965	0.00336514	0.0357274	0.00279339		0.0353126	0.00712845	0.0357012	0.00483124	0.0332526
0.0335824	0.00262326	0.0322359	0.00161865	0.03461	0.00393452	0.0356218	0.00273342		0.0344253	0.00436918	0.0330914	0.00576107	0.0351607	0.00262072	0.0339084	0.000985432		0.0362275	0.00401718	0.0350963	0.00246781	0.0329111	0.00646859	0.0358841	0.00556197		0.0358713	0.00276282	0.0316086	0.00292622	0.0352684	0.00274118	0.0360975	0.00229935		0.0360149	0.00294703	0.0353777	0.00307848	0.0361586	0.00317411	0.0360185	0.00306268		0.0355726	0.00708589	0.0359553	0.0051716	0.0334985
0.0338269	0.00281287	0.0325108	0.00202229	0.0348438	0.0038615	0.0358608	0.0032064		0.0345804	0.00374715	0.0332956	0.00635459	0.0353534	0.00217355	0.0341472	0.00134954		0.0364338	0.0039155	0.0354203	0.0020382	0.0330981	0.0059331	0.0360461	0.00456517		0.0361492	0.00230291	0.0318493	0.00356745	0.0355404	0.00317145	0.0363869	0.00197979		0.0362131	0.00228928	0.0356096	0.00259448	0.0363684	0.0038612	0.0362368	0.00356025		0.0357807	0.00723297	0.0362094	0.00455772	0.0337445
0.0340714	0.000717153	0.0327858	0.00150377	0.0350777	0.00428766	0.0361597	0.00240632		0.0348905	0.00386218	0.0334999	0.00578309	0.0356424	0.00273601	0.034386	0.00179823		0.0366401	0.00402803	0.0356362	0.00229926	0.0334721	0.00646975	0.03637	0.00594922		0.0363345	0.00301839	0.03209	0.00275573	0.0357217	0.00284885	0.0366039	0.00253157		0.0364773	0.00337796	0.0358416	0.00321048	0.0366306	0.00309981	0.0364551	0.00350024		0.0360407	0.00740342	0.0364635	0.00465909	0.0339904
0.034316	0.00323237	0.0330607	0.00229274	0.0353115	0.00403564	0.0363988	0.00290689		0.0352007	0.00461744	0.0339084	0.00616435	0.035835	0.00278926	0.0346248	0.00139099		0.0369496	0.00393428	0.0359602	0.00199989	0.0336591	0.00617691	0.036694	0.00539439		0.0366124	0.00262627	0.0323307	0.00345048	0.0359937	0.00354003	0.0368933	0.00287162		0.0367416	0.00256606	0.0361316	0.00254436	0.0368927	0.0037347	0.0367461	0.00260998		0.0363007	0.00774977	0.0367177	0.00473311	0.0342364
0.0345605	0.000672625	0.0332669	0.00185029	0.0355454	0.00417678	0.0366976	0.0028745		0.0353557	0.00353696	0.0341127	0.00647147	0.036124	0.00276581	0.0348636	0.000944675		0.037156	0.00389457	0.0361762	0.00263929	0.0340331	0.00607406	0.037018	0.00512213		0.0368904	0.00251998	0.0326516	0.00301777	0.0362657	0.00349677	0.0371104	0.00283135		0.0370058	0.00310119	0.0363636	0.00271978	0.0371025	0.00319785	0.0369644	0.00321847		0.0365088	0.00718408	0.0369294	0.0042829	0.0344823
0.0348865	0.00279579	0.0335418	0.00194237	0.0357792	0.00423125	0.0368769	0.00270498		0.0356659	0.00494947	0.034317	0.00613124	0.0363167	0.00247069	0.0351024	0.00151517		0.0374655	0.00431947	0.0363922	0.0024184	0.0342201	0.00615285	0.03718	0.00520478		0.0370757	0.00331963	0.032812	0.00252212	0.0365377	0.00308116	0.0373998	0.00274004		0.0372039	0.00255241	0.0365956	0.0034868	0.0373647	0.0035212	0.0372555	0.00325295		0.0367688	0.00732095	0.0371835	0.00485838	0.0347283
0.0351311	0.00228219	0.0338168	0.00112955	0.0360131	0.00373354	0.0371757	0.00285774		0.035976	0.00412652	0.0345212	0.00581005	0.0366057	0.00255577	0.0353412	0.00103719		0.0376718	0.00453155	0.0367161	0.00274144	0.0344071	0.00568247	0.0375039	0.0052928		0.0373536	0.0030479	0.0330527	0.0029366	0.036719	0.00357535	0.0376169	0.0023619		0.0374682	0.00315929	0.0368276	0.00323668	0.0376268	0.00367195	0.0374738	0.00293249		0.0370288	0.00813047	0.0374376	0.00489165	0.0350234
0.0353756	0.0024077	0.034023	0.00163565	0.0362469	0.00406691	0.0374746	0.00299402		0.0361311	0.00464955	0.0347255	0.00617465	0.0368947	0.00268512	0.03558	0.000591318		0.0379813	0.00405436	0.0369321	0.00215719	0.0347811	0.00580786	0.0376659	0.00490665		0.0376316	0.00256548	0.0333736	0.00356144	0.036991	0.00286031	0.0379063	0.0025394		0.0377324	0.00331699	0.0371175	0.00235797	0.037889	0.00301442	0.0376921	0.00325868		0.0372369	0.00768451	0.0376917	0.00540497	0.0352693
0.0356201	0.00275217	0.0342979	0.00178007	0.0365977	0.00412961	0.0376539	0.00267614		0.0364412	0.00453269	0.0349298	0.00654219	0.0371837	0.00236669	0.0358188	0.000844623		0.0381877	0.0034705	0.0371481	0.00271508	0.0349681	0.006927	0.0379899	0.00489293		0.0378168	0.00278572	0.0336143	0.00280322	0.037263	0.00321543	0.0381957	0.00221887		0.0379966	0.00332589	0.0373495	0.00270401	0.0380988	0.00318858	0.0379831	0.00299053		0.0374969	0.0084176	0.0379458	0.00460111	0.0354661
0.0358647	0.00447957	0.0345041	0.0021965	0.0368316	0.00352682	0.037893	0.00262839		0.0365963	0.00459678	0.0353383	0.00742279	0.0373763	0.00206135	0.0360575	0.00066396		0.038394	0.00350241	0.037472	0.00303129	0.0351551	0.00633035	0.0381519	0.00412824		0.0380948	0.00289226	0.0338549	0.0033413	0.037535	0.00277141	0.0384127	0.00218824		0.0381948	0.003158	0.0375815	0.0023069	0.0383609	0.00280142	0.0382014	0.00285167		0.0377569	0.00674885	0.0381999	0.00448702	0.0357613
0.0361092	0.00555779	0.034779	0.00234036	0.0369485	0.00416203	0.0381918	0.00293842		0.0369064	0.00407069	0.0355426	0.00617194	0.0376653	0.00247507	0.0362963	0.000548921		0.0387035	0.00448131	0.037688	0.00208628	0.035342	0.00724284	0.0384758	0.00472932		0.0383727	0.00265148	0.0340956	0.00245901	0.0377163	0.00325035	0.0386298	0.00262823		0.038459	0.0027274	0.0378715	0.00255656	0.0386231	0.0038078	0.0384197	0.00315013		0.038017	0.00819654	0.0384117	0.0048255	0.0360072
0.0363537	0.00323501	0.035054	0.00195289	0.0372993	0.00429671	0.0384309	0.00255239		0.0372166	0.00377931	0.0357468	0.00569078	0.037858	0.00211806	0.0366545	0.00116459		0.0389099	0.00402485	0.038012	0.00192022	0.035716	0.0062008	0.0386378	0.00535489		0.0386507	0.0024655	0.0343363	0.002647	0.0379883	0.00291081	0.0389192	0.00221692		0.0387232	0.00281096	0.0381035	0.00292821	0.0388329	0.00408061	0.0387108	0.00356536		0.038225	0.00766671	0.0386658	0.00507972	0.0362532
0.0365983	0.00375991	0.0353289	0.00158129	0.0375331	0.00447462	0.0386699	0.00303527		0.0375267	0.00446271	0.0359511	0.00662196	0.038147	0.00224496	0.0368933	0.00155988		0.0392194	0.00386765	0.038228	0.00260037	0.035903	0.006866	0.0389618	0.0051786		0.0388359	0.00314416	0.034577	0.0031305	0.0382603	0.00301501	0.0391362	0.0027656		0.0389874	0.00280296	0.0383355	0.00326162	0.039095	0.0037726	0.0389291	0.00376307		0.038485	0.00774087	0.0389199	0.0050699	0.0364991
0.0368428	0.00310343	0.0355351	0.00152537	0.037767	0.00404263	0.0389688	0.00281483		0.0376818	0.00401889	0.0363596	0.00636017	0.038436	0.00289637	0.0371321	0.000798122		0.0394257	0.0037309	0.0384439	0.00253925	0.036277	0.00705856	0.0392857	0.00552764		0.0391139	0.0029636	0.0348979	0.00367831	0.0384416	0.00367516	0.0394256	0.00279383		0.0392517	0.00342657	0.0385674	0.00230116	0.0393572	0.00363289	0.0391474	0.00285389		0.0387451	0.00844519	0.039174	0.00506563	0.0367451
0.0370873	0.00345038	0.03581	0.00173325	0.0380008	0.00450268	0.0392079	0.00252082		0.0379919	0.00454012	0.0365639	0.00583225	0.0386286	0.0027234	0.0373709	0.0014411		0.039632	0.00375669	0.0386599	0.00207189	0.036464	0.006066	0.0396097	0.00522248		0.0393918	0.00212763	0.0351385	0.00261949	0.0387136	0.00353091	0.0396427	0.00296821		0.0394498	0.00344204	0.0387994	0.00234057	0.039567	0.00353054	0.0394384	0.0036389		0.0389531	0.00735828	0.0394281	0.00462267	0.036991
0.0373319	0.00200371	0.036085	0.00151073	0.0382347	0.00442322	0.0394469	0.00340818		0.038147	0.00395092	0.0367682	0.00626208	0.0389176	0.00277406	0.0376097	0.00104761		0.0399416	0.00396789	0.0389839	0.00294405	0.036651	0.00645435	0.0397717	0.00604524		0.0395771	0.00231494	0.0353792	0.002952	0.0389856	0.00335613	0.0398597	0.00283489		0.039714	0.00386174	0.0390894	0.00385634	0.0398291	0.00373513	0.0396567	0.0032686		0.0392131	0.00839168	0.0396822	0.00466193	0.0372861
0.0375764	0.00465291	0.0362912	0.00233678	0.0384685	0.00419549	0.039686	0.00322539		0.0384571	0.0046158	0.0371767	0.00619585	0.0391103	0.00284597	0.0378485	0.000478483		0.0401479	0.00424763	0.0391999	0.00215908	0.037025	0.00682371	0.0400957	0.00514618		0.0398551	0.00263646	0.0356199	0.00288283	0.0392576	0.00336685	0.0401491	0.00264358		0.0399783	0.00341931	0.0393214	0.0024568	0.0400913	0.0029857	0.039875	0.00368803		0.0394731	0.00803053	0.0398939	0.00464038	0.0375321
0.0379024	0.00336212	0.0365661	0.00153373	0.0387024	0.00428908	0.0399251	0.00333676		0.0386122	0.00449579	0.037381	0.00683982	0.0393993	0.00180563	0.0380873	0.000300786		0.0403542	0.0038537	0.0395238	0.00265415	0.037212	0.00603587	0.0402576	0.00562092		0.040133	0.00314969	0.0358606	0.00244189	0.0394389	0.00367387	0.0404385	0.00233304		0.0402425	0.00323421	0.0395534	0.00264465	0.0403535	0.00407828	0.0401661	0.00322427		0.0397332	0.00749761	0.040148	0.00490782	0.037778
0.038147	0.000652576	0.0367723	0.00177617	0.0389362	0.00398828	0.0402239	0.00303443		0.0389223	0.00407473	0.0375852	0.00643749	0.0396883	0.0028121	0.0383261	0.0010068		0.0406637	0.00463657	0.0397398	0.00293501	0.037586	0.00722593	0.0405816	0.00556446		0.0403183	0.00299653	0.0361815	0.0029748	0.0397109	0.00315744	0.0406556	0.00220197		0.0404407	0.00324462	0.0398434	0.00231339	0.0405632	0.00359352	0.0404572	0.00366596		0.0399412	0.00749296	0.0404021	0.00498854	0.038024
0.03831	0.00210103	0.0370472	0.00136279	0.0391701	0.0042547	0.040463	0.00311755		0.0392325	0.00461509	0.0377895	0.00659808	0.0399773	0.00290653	0.0385649	0.0012865		0.0409733	0.00447257	0.0399558	0.00254838	0.037773	0.00709721	0.0407436	0.00507243		0.0405962	0.00279313	0.0364221	0.00312831	0.0399829	0.00306884	0.040945	0.00271694		0.0407049	0.00289987	0.0400753	0.00278153	0.0408254	0.00338506	0.0406754	0.00317486		0.0402012	0.0074489	0.0406562	0.00529864	0.0382699
0.0385545	0.00318119	0.0373222	0.00197603	0.0395208	0.00481666	0.0407021	0.00285822		0.0393875	0.00471395	0.0379938	0.00683493	0.0401699	0.00227503	0.038923	0.00111281		0.0411796	0.00425582	0.0401718	0.00265431	0.03796	0.00665649	0.0410676	0.00475711		0.0408742	0.00340297	0.0366628	0.00327678	0.0401643	0.00293171	0.041162	0.003147		0.0409691	0.00308701	0.0403073	0.00333052	0.0410876	0.00421237	0.0408937	0.00393502		0.0404613	0.00722331	0.0409103	0.00547459	0.0385159
0.0387991	0.0031479	0.0375284	0.0015717	0.0397547	0.00428544	0.0409411	0.00259736		0.0396977	0.0047643	0.038198	0.00654639	0.0404589	0.00178279	0.0391618	0.000392886		0.0413859	0.0043542	0.0403877	0.00196239	0.038334	0.0067327	0.0412295	0.00512513		0.0411521	0.00266922	0.0369035	0.00291571	0.0404362	0.00329739	0.0414514	0.0032072		0.0412333	0.00334133	0.0405973	0.00238287	0.0412973	0.00363174	0.041112	0.00386569		0.0406693	0.00737353	0.0411221	0.00508421	0.0387619
0.0391251	0.00420177	0.0378033	0.001998	0.0399886	0.0040288	0.04124	0.00214929		0.0400078	0.00494791	0.0386066	0.00634782	0.0406516	0.00160085	0.0394006	0.00118392		0.0416954	0.00459946	0.0407117	0.00274516	0.038521	0.00683736	0.0415535	0.00546969		0.0413374	0.00299939	0.0371442	0.00314709	0.0407082	0.00372299	0.0417408	0.00310032		0.0414315	0.00249024	0.0408293	0.00251497	0.0415595	0.00384928	0.0414031	0.00357628		0.0409293	0.00819162	0.0413762	0.00535949	0.039057
0.0393696	0.00367831	0.0380782	0.00153325	0.0402224	0.00416781	0.041479	0.00317925		0.0403179	0.00498684	0.0388108	0.00637399	0.0409406	0.00239076	0.0396394	0.0011958		0.0419018	0.00380972	0.0409277	0.00194335	0.038708	0.00636041	0.0418775	0.00570634		0.0416153	0.00270036	0.0373848	0.00304326	0.0409802	0.0030657	0.0419579	0.00375115		0.0416957	0.0031444	0.0410613	0.00193914	0.0418217	0.00337119	0.0416942	0.00340391		0.0411894	0.00791636	0.0416303	0.00491371	0.0393029
0.0396142	0.00290467	0.0382844	0.00254971	0.0404563	0.00434021	0.0417181	0.00286413		0.040473	0.00434152	0.0390151	0.0065448	0.0411332	0.00293931	0.0398782	0.000387797		0.0421081	0.00373051	0.0412516	0.00211963	0.0390819	0.00663583	0.0420394	0.00548179		0.0418006	0.00348917	0.0377057	0.00351787	0.0411616	0.0037464	0.0421749	0.00252302		0.0419599	0.00378792	0.0412933	0.00330109	0.0420314	0.00374518	0.0419124	0.00312219		0.0414494	0.0081754	0.0418844	0.0051828	0.0395489
0.0397772	0.00286479	0.0385594	0.00144796	0.0406901	0.00431284	0.0419572	0.00252808		0.0407831	0.00479339	0.0394236	0.00664451	0.0414222	0.00306315	0.040117	0.00157257		0.0424176	0.00440903	0.0414676	0.00223016	0.0392689	0.00705325	0.0423634	0.00559149		0.0420786	0.00306408	0.0379464	0.0030146	0.0414336	0.00277793	0.0424644	0.00277372		0.0422242	0.00317879	0.0415832	0.00311575	0.0422936	0.0033425	0.0421307	0.00301468		0.0416574	0.0082534	0.0421385	0.00504364	0.0397948
0.0401032	0.00282733	0.0387656	0.00164269	0.040924	0.00422621	0.0421963	0.00309597		0.0409382	0.00502669	0.0396279	0.00701961	0.0417112	0.00234012	0.0403558	0.00124916		0.0427271	0.00382985	0.0416836	0.0027686	0.0396429	0.00685332	0.0425254	0.00562157		0.0423565	0.00301152	0.0381871	0.00371005	0.0416149	0.00347139	0.0427538	0.00282406		0.0424884	0.00318237	0.0418152	0.00295772	0.0425558	0.00393827	0.0424218	0.00363962		0.0419175	0.00763431	0.0423926	0.00474104	0.0400408
0.0403478	0.00436982	0.0390405	0.00225187	0.0411578	0.00436975	0.0424353	0.00215899		0.0412484	0.00447548	0.0398322	0.00663195	0.0419039	0.00248816	0.0405946	0.0019084		0.0429335	0.00375611	0.0418996	0.00263842	0.0398299	0.00761593	0.0428494	0.005006		0.0426344	0.00193521	0.0384278	0.00317274	0.0418869	0.00345149	0.0429708	0.0023474		0.0426865	0.00363998	0.0420472	0.00341791	0.042818	0.00324308	0.0426401	0.00331698		0.0421775	0.00789611	0.0426467	0.00540333	0.0402867
0.0405923	0.00311864	0.0393154	0.0018569	0.0413917	0.00460273	0.0426744	0.00229128		0.0414034	0.00484748	0.0400364	0.00701128	0.0421929	0.00223239	0.0408334	0.00120115		0.0431398	0.00458169	0.0422235	0.00228463	0.0402039	0.00710021	0.0430113	0.00549259		0.0428197	0.00323411	0.0386684	0.00297405	0.0421589	0.00350127	0.0431879	0.00251869		0.0429508	0.00323242	0.0423372	0.00316026	0.0430277	0.00387866	0.0429312	0.00358035		0.0423855	0.0081577	0.0429008	0.00521974	0.0405327
0.0408368	0.00233418	0.0395904	0.00116105	0.0417424	0.00501573	0.0429732	0.00288473		0.0417136	0.00486929	0.040445	0.0072959	0.0423855	0.00275876	0.0410722	0.00105646		0.0434493	0.00398394	0.0424395	0.00281395	0.0403909	0.00695915	0.0433353	0.00508651		0.0430977	0.00271159	0.0389893	0.00331715	0.0424309	0.00306728	0.0434773	0.00279166		0.043215	0.00296881	0.0425692	0.00309996	0.0432899	0.00321823	0.0431494	0.00330769		0.0426456	0.0075785	0.0431125	0.00492636	0.0407786
0.0410814	0.0054168	0.0397966	0.00194509	0.0419763	0.00496311	0.0432123	0.00284696		0.0420237	0.00486214	0.0406493	0.00644366	0.0426745	0.00264619	0.041311	0.000641599		0.0436557	0.00414405	0.0426555	0.00269949	0.0405779	0.00714842	0.0434973	0.00551871		0.043283	0.00277353	0.03923	0.00326561	0.0426122	0.00325561	0.0437667	0.00215232		0.0434792	0.00376797	0.0428012	0.00296953	0.0435521	0.00389135	0.0433677	0.00334817		0.0429056	0.00764935	0.043409	0.00483712	0.0410246
0.0413259	0.00296356	0.0400028	0.00138456	0.0422101	0.00416964	0.0434514	0.00337056		0.0423338	0.00528883	0.0408535	0.00650911	0.0429635	0.00250099	0.0415498	0.00108266		0.0439652	0.0035265	0.0429795	0.00214263	0.0409519	0.00739372	0.0438213	0.00537255		0.0435609	0.0030422	0.0394707	0.00255784	0.0428842	0.00417684	0.0439837	0.00288188		0.0437434	0.00368611	0.0430911	0.00297236	0.0437618	0.00324029	0.0436588	0.00377415		0.0431656	0.00800589	0.0436631	0.00558953	0.0412705
0.0415704	0.00336918	0.0402777	0.00173997	0.042444	0.0041473	0.0436905	0.00274231		0.0424889	0.00524334	0.0410578	0.00688716	0.0432525	0.00240775	0.0417885	0.00120945		0.0441715	0.00427812	0.0431954	0.00238445	0.0411389	0.00694318	0.0439832	0.00537849		0.0438388	0.0026942	0.0397114	0.00269705	0.0431562	0.00380965	0.0442731	0.00320818		0.0440076	0.0030438	0.0433811	0.00381528	0.044024	0.00347864	0.0438771	0.00323891		0.0433737	0.00751436	0.0438748	0.00559647	0.0415165
0.041815	0.00476475	0.0405526	0.00220884	0.0426778	0.00409135	0.0439295	0.00286815		0.042799	0.00505823	0.0412621	0.0069634	0.0434452	0.00274966	0.0421467	0.00131564		0.044481	0.00400308	0.0434114	0.00286813	0.0413259	0.00735161	0.0443072	0.00537028		0.0441168	0.00263254	0.039952	0.00321717	0.0434282	0.0035775	0.0444902	0.00341161		0.0442058	0.00292872	0.0436131	0.00337033	0.0442862	0.00353105	0.0441682	0.00345539		0.0436337	0.00777053	0.0441713	0.00542428	0.0417624
0.0420595	0.00344461	0.0408276	0.00191661	0.0429117	0.00482486	0.0441686	0.00384984		0.0429541	0.00602376	0.0414663	0.00674855	0.0437342	0.00297619	0.0423855	0.000956217		0.0446874	0.00373524	0.0437354	0.00289381	0.0415129	0.00809235	0.0446312	0.00577797		0.0443947	0.00319038	0.0401927	0.00315916	0.0436095	0.00391492	0.0447072	0.00334506		0.04447	0.002702	0.0438451	0.00295286	0.0445484	0.00327528	0.0443865	0.00304377		0.0438937	0.00768635	0.044383	0.0055403	0.0420084
0.042304	0.00406692	0.0410338	0.00228348	0.0431455	0.00406122	0.0444077	0.00306644		0.0432642	0.0047493	0.0418749	0.00701707	0.0439268	0.00248638	0.0426243	0.00119415		0.0448937	0.004103	0.0439514	0.00277532	0.0418869	0.00792798	0.0447932	0.00508432		0.04458	0.00283738	0.0405136	0.00348535	0.0438815	0.00357815	0.0449966	0.00255789		0.0447343	0.0029817	0.0440771	0.00278	0.0447581	0.00319691	0.0446047	0.0029606		0.0441538	0.0083133	0.0446371	0.00514604	0.0422543
0.0425485	0.00392902	0.0413087	0.00208022	0.0433794	0.00437159	0.0446468	0.00371779		0.0434193	0.00520843	0.0420791	0.0065596	0.0442158	0.0033167	0.0428631	0.00142097		0.0452032	0.00395392	0.0441673	0.00270624	0.0420739	0.00776507	0.0451171	0.00522631		0.0448579	0.00291006	0.0406741	0.00323065	0.0441535	0.00329313	0.0452137	0.00296464		0.0449985	0.00334807	0.0443671	0.0033741	0.0450203	0.00387427	0.0448958	0.00332025		0.0444138	0.00879759	0.0448912	0.00514916	0.0425003
0.0427931	0.00289997	0.0415836	0.00135034	0.0437302	0.00414516	0.0448858	0.00246061		0.0437295	0.00518736	0.0422834	0.00761037	0.0445048	0.00329734	0.0431019	0.00127912		0.0454095	0.00393385	0.0443833	0.00254911	0.0424479	0.00741552	0.0454411	0.00532491		0.0450432	0.00329229	0.040995	0.00275239	0.0443348	0.00306431	0.0455031	0.0025801		0.0452627	0.00315761	0.044599	0.00284867	0.0452824	0.00330798	0.0451869	0.00320658		0.0446218	0.00820672	0.0451453	0.00557793	0.0427463
0.0430376	0.0030201	0.0417898	0.00116194	0.043964	0.00494116	0.0451847	0.00216057		0.0440396	0.0054406	0.0426919	0.00663507	0.0446975	0.00191442	0.0433407	0.000858373		0.0457191	0.00436926	0.0447073	0.00220891	0.0426349	0.00733883	0.0456031	0.00570169		0.0453212	0.00318423	0.0412356	0.00323973	0.0446068	0.00332747	0.0457201	0.00321065		0.0454609	0.00332062	0.044831	0.0031237	0.0455446	0.00405667	0.0454052	0.00370629		0.0448819	0.00803464	0.0453994	0.00512872	0.0429922
0.0432821	0.00347334	0.041996	0.0021114	0.0441979	0.00393023	0.045364	0.00359874		0.0441947	0.00511907	0.0428962	0.00694654	0.0449865	0.00245855	0.0435795	0.000989519		0.0459254	0.00414672	0.0449233	0.00314316	0.0430088	0.0077444	0.0457651	0.00510013		0.0455991	0.00399858	0.0414763	0.00276464	0.0448788	0.00314772	0.0459372	0.00248495		0.0457251	0.00296238	0.045121	0.00305001	0.0457544	0.00385771	0.0456235	0.00331605		0.0451419	0.00766196	0.0456536	0.00454935	0.0432382
0.0435267	0.00419434	0.042271	0.00126024	0.0444317	0.00448502	0.045603	0.00330194		0.0445048	0.00478778	0.0431005	0.00731217	0.0451791	0.00264792	0.0438183	0.00130068		0.0462349	0.00457804	0.0451392	0.00208624	0.0431958	0.00827072	0.046089	0.00492032		0.045877	0.00352939	0.041717	0.0034106	0.0451508	0.00359321	0.0462266	0.00340585		0.0459893	0.00282468	0.045353	0.00284034	0.046069	0.00352344	0.0458417	0.00387833		0.0454019	0.00699125	0.0459077	0.00542416	0.0434841
0.0437712	0.00423475	0.0425459	0.00229892	0.0446656	0.00406569	0.0459019	0.00352211		0.0448149	0.00519012	0.043509	0.00710299	0.0454681	0.00253784	0.0440571	0.00160994		0.0464412	0.00403969	0.0454632	0.00281928	0.0433828	0.00733716	0.046413	0.00511448		0.0460623	0.00304079	0.0419577	0.00320631	0.0453321	0.00353845	0.046516	0.00268984		0.0462535	0.00289113	0.045585	0.00307415	0.0462787	0.00363296	0.0461328	0.00370742		0.0456099	0.00829166	0.0461618	0.00526562	0.0437301
0.0440157	0.00538382	0.0427521	0.0016392	0.0448994	0.00480816	0.046141	0.00312792		0.04497	0.00506122	0.0437133	0.00712617	0.0457571	0.00300798	0.0442959	0.00116861		0.0466476	0.00381678	0.0456792	0.00253912	0.0437568	0.00772964	0.046575	0.00554217		0.0463403	0.00354672	0.0421983	0.00321767	0.0456041	0.00389306	0.046733	0.00307197		0.0465177	0.00324032	0.045875	0.00281826	0.0465409	0.00318334	0.0464239	0.00350601		0.04587	0.00791489	0.0464159	0.00591875	0.043976
0.0442603	0.00379161	0.043027	0.0016562	0.0451333	0.0048605	0.04638	0.00251093		0.0452801	0.00479961	0.0439175	0.00763295	0.0459498	0.002707	0.044654	0.00118493		0.0469571	0.00393718	0.0458952	0.00259696	0.0439438	0.00721077	0.0468989	0.00555779		0.0466182	0.00361083	0.042439	0.00340412	0.0458761	0.00415217	0.0469501	0.00324033		0.046782	0.00360892	0.0461069	0.00312689	0.0468031	0.00370325	0.0466422	0.00377291		0.04613	0.00790688	0.04667	0.00613004	0.044222
0.0445048	0.00591479	0.0432332	0.00220733	0.0453671	0.00450002	0.0466191	0.00355665		0.0454352	0.00479092	0.0441218	0.00736413	0.0462388	0.00265578	0.0448928	0.00182451		0.0471634	0.00405909	0.0461111	0.00291263	0.0441308	0.00745376	0.0472229	0.00561322		0.0468035	0.00292978	0.0427599	0.00305138	0.0461481	0.00321553	0.0472395	0.00316153		0.0470462	0.00320149	0.0463969	0.00311431	0.0470653	0.00381857	0.0468605	0.00270105		0.04639	0.00763019	0.0469241	0.00571985	0.0444679
0.0447493	0.00357729	0.0435082	0.00138312	0.045601	0.00473125	0.0468582	0.00323012		0.0457454	0.00571027	0.0443261	0.00740715	0.0465277	0.00212903	0.0451316	0.00158708		0.0474729	0.00454897	0.0464351	0.00299847	0.0445048	0.0072897	0.0473849	0.00501514		0.0470814	0.00329793	0.0430006	0.00331286	0.0463294	0.00340596	0.0474566	0.00263867		0.0473104	0.00303525	0.0466289	0.00347147	0.047275	0.00335467	0.0471515	0.00278177		0.0465981	0.00787001	0.0471782	0.00575783	0.0447139
0.0449939	0.00356509	0.0437831	0.00147741	0.0458348	0.00457403	0.0470972	0.00359506		0.0459004	0.00544299	0.0445303	0.00812966	0.0467204	0.00310027	0.0453704	0.000659083		0.0476793	0.00477649	0.0466511	0.00244245	0.0446918	0.00781206	0.0477089	0.00515123		0.0473594	0.00316229	0.0432413	0.00343494	0.0466014	0.00356208	0.047746	0.00299832		0.0475086	0.00371838	0.0468609	0.00337957	0.0475372	0.00352616	0.0473698	0.0034224		0.0469101	0.0079994	0.0474323	0.00572987	0.0449106
0.0452384	0.00128294	0.0439893	0.0018348	0.0460687	0.0046997	0.0473363	0.00137613		0.0462106	0.00536284	0.0449389	0.00806572	0.0470094	0.00272063	0.0456092	0.00166968		0.0478856	0.00416818	0.0468671	0.0026136	0.0448788	0.00798284	0.0478708	0.00487686		0.0476373	0.00322824	0.0434819	0.00313257	0.0468734	0.00346162	0.047963	0.00269824		0.0477728	0.00347686	0.0470929	0.00285577	0.0477994	0.00362931	0.0476609	0.00325777		0.0471181	0.00802415	0.0476864	0.00486711	0.0452058
0.0454829	0.00416522	0.0442642	0.00143862	0.0463025	0.00442695	0.0475754	0.00354607		0.0465207	0.00517414	0.0451431	0.00703853	0.0472021	0.00253617	0.045848	0.0012603		0.0481951	0.00446861	0.047083	0.00227612	0.0452528	0.00817385	0.0481948	0.00577613		0.0478226	0.00323479	0.0437226	0.00320204	0.0470547	0.00293993	0.0481801	0.00298448		0.048037	0.00305975	0.0473829	0.00342588	0.0480615	0.0038156	0.0478792	0.00319985		0.0473782	0.00793454	0.0479405	0.00623278	0.0454517
0.0457275	0.0012402	0.0444704	0.00249099	0.0466533	0.00465109	0.0478742	0.00389831		0.0466758	0.0057551	0.0453474	0.00742964	0.0474911	0.00255719	0.0460868	0.00103346		0.0484015	0.00455171	0.047407	0.00278481	0.0454398	0.00726624	0.0483568	0.00562771		0.0481005	0.0029026	0.0439633	0.00268028	0.0473267	0.00370417	0.0484695	0.00279861		0.0483012	0.00303356	0.0476148	0.00295182	0.0483237	0.00347644	0.0480975	0.0035099		0.0476382	0.00861767	0.0481946	0.00573501	0.0456485
0.045972	0.00213499	0.0447454	0.00162911	0.0468872	0.0043188	0.0481133	0.00218908		0.0469859	0.0062061	0.0455517	0.00772346	0.04778	0.00264831	0.0463256	0.000821165		0.0486078	0.0044824	0.047623	0.00272552	0.0458138	0.00806084	0.0486807	0.00587781		0.0482858	0.00259187	0.0442842	0.00326401	0.0475987	0.00390712	0.0486865	0.00274359		0.0485655	0.00292713	0.0478468	0.0035285	0.0485335	0.00350056	0.0483885	0.00375963		0.0478982	0.00875889	0.0484487	0.00609033	0.0458944
0.0462165	0.00187406	0.0450203	0.00229909	0.047121	0.00541095	0.0482926	0.00384689		0.047296	0.00543409	0.0459602	0.00824669	0.0479727	0.00299553	0.0466838	0.00169704		0.0489173	0.00409544	0.047839	0.00260182	0.0460008	0.00811465	0.0488427	0.00584756		0.0485638	0.00276456	0.0445249	0.00343636	0.0478707	0.00371895	0.0489759	0.00228572		0.0487636	0.00327645	0.0481368	0.00279191	0.0487956	0.00460877	0.0486796	0.00428127		0.0481583	0.00835405	0.0487028	0.00548167	0.0461404
0.0464611	0.00387384	0.0452265	0.00184224	0.0473549	0.00442704	0.0485914	0.00241386		0.0474511	0.00526453	0.0461645	0.00782535	0.0482617	0.00230601	0.0469226	0.000926852		0.0492268	0.0042639	0.0481629	0.00197249	0.0461878	0.00793511	0.0491667	0.00509291		0.0488417	0.00286699	0.0447655	0.00315896	0.048052	0.00342025	0.049193	0.00252099		0.0490279	0.00354491	0.0483688	0.00346251	0.0490578	0.00360727	0.0488979	0.00333025		0.0484183	0.00826461	0.0489569	0.00617683	0.0463863
0.0467056	0.00425068	0.0454327	0.00184835	0.0475887	0.00492091	0.0488305	0.00346299		0.0477612	0.00535813	0.0463687	0.00773652	0.0484544	0.00275279	0.0471614	0.00140541		0.0494332	0.00426514	0.0483789	0.00312487	0.0465617	0.00784439	0.0494907	0.00596582		0.0491196	0.00231229	0.0450062	0.00308841	0.048324	0.00320778	0.04941	0.00289006		0.0492921	0.00351116	0.0486008	0.0033906	0.04932	0.00397912	0.0491162	0.00419303		0.0486263	0.00849767	0.049211	0.006222	0.0466323
0.0469501	0.00606217	0.0457076	0.000985963	0.0478226	0.00492625	0.0490696	0.00253367		0.0480714	0.00512843	0.0467773	0.00774066	0.0487434	0.00268943	0.0472808	0.00119158		0.0496395	0.0040434	0.0485949	0.00322045	0.0467487	0.00829555	0.0496526	0.0054151		0.0493049	0.00326588	0.0452469	0.0034619	0.048596	0.00376292	0.0496994	0.00275037		0.0495563	0.00299076	0.0488908	0.00304624	0.0495822	0.00438114	0.0494072	0.00369346		0.0488864	0.00836822	0.0494651	0.00594979	0.0468782
0.0471947	0.004403	0.0459826	0.00144823	0.0481733	0.00370772	0.0493087	0.00378446		0.0482265	0.00614905	0.0469815	0.00800043	0.0490323	0.00250896	0.0476389	0.00188873		0.0498458	0.0044983	0.0488108	0.00251962	0.0469357	0.00758255	0.0499766	0.00580958		0.0495829	0.00307865	0.0454876	0.00324474	0.048868	0.00345551	0.0499888	0.00229707		0.0498205	0.00391846	0.0491227	0.00284939	0.0497919	0.00437721	0.0496983	0.00391401		0.0491464	0.00830613	0.0497192	0.00569696	0.0471242
0.0474392	0.00329116	0.0461888	0.00178109	0.0484072	0.00446448	0.0495477	0.00243597		0.0485366	0.00569395	0.0471858	0.00811953	0.049225	0.00282197	0.0478777	0.00101916		0.0501554	0.0047295	0.0491348	0.0029083	0.0473097	0.00862524	0.0501386	0.00577045		0.0498608	0.00257733	0.0457282	0.00409383	0.0490493	0.00352875	0.0502059	0.00324539		0.0500187	0.00262673	0.0493547	0.00375764	0.0500541	0.00446289	0.0499166	0.0050275		0.0494064	0.00825425	0.0499309	0.00601119	0.0473701
0.0476837	0.00423526	0.0464637	0.00175616	0.048641	0.0054661	0.0497868	0.00291931		0.0486917	0.00576118	0.0473901	0.00781021	0.049514	0.00310605	0.0481165	0.00133185		0.0503617	0.00493909	0.0493508	0.00346889	0.0474967	0.00788088	0.0504626	0.00620973		0.0501388	0.00227437	0.0459689	0.00397431	0.0493213	0.00390242	0.0504229	0.00250248		0.050349	0.00383557	0.0496447	0.00349758	0.0503163	0.00339826	0.0502076	0.00356103		0.0496665	0.00783533	0.050185	0.00578411	0.0476161
0.0479282	0.0043001	0.0466699	0.00155218	0.0488749	0.00531949	0.0500259	0.00295547		0.0490018	0.00566015	0.0475943	0.00792685	0.0497067	0.00236272	0.0483553	0.00196568		0.0506712	0.00488679	0.0495668	0.00283143	0.0476837	0.00821504	0.0506245	0.00521442		0.050324	0.00315773	0.0462096	0.00309703	0.0495933	0.00391976	0.0507123	0.00318653		0.0505471	0.00317804	0.0498767	0.00378047	0.0505785	0.0031474	0.0504259	0.00374991		0.0498745	0.00809702	0.0504391	0.00629987	0.047862
0.0481728	0.00401951	0.0469448	0.00166739	0.0491087	0.00437361	0.0502649	0.00412503		0.0493119	0.00590444	0.0480029	0.00770897	0.0499957	0.00340763	0.0485941	0.00108093		0.0508775	0.00485664	0.0498907	0.00279767	0.0480577	0.00844643	0.0509485	0.00510338		0.050602	0.00320281	0.0465305	0.00351622	0.0498653	0.00421891	0.0509294	0.00275758		0.0508113	0.00318729	0.0501667	0.0035649	0.0508406	0.00393402	0.0506442	0.00358023		0.0501345	0.00809194	0.0506932	0.00587033	0.048108
0.0484173	0.00367164	0.0472198	0.00148253	0.0493426	0.00506462	0.0505638	0.00426241		0.049467	0.00621717	0.0482072	0.00801219	0.0501883	0.00310611	0.0488329	0.00116265		0.051187	0.00483973	0.0501067	0.00289955	0.0482447	0.00871454	0.0511105	0.00530707		0.0507873	0.0031866	0.0467712	0.00366976	0.0500467	0.00383394	0.0511465	0.00306989		0.0510756	0.00299281	0.0503987	0.00453105	0.0511028	0.00348469	0.0509353	0.00390042		0.0503946	0.00859246	0.0509473	0.00596639	0.0484031
0.0486618	0.0039832	0.047426	0.002313	0.0495764	0.00469269	0.0508029	0.00321838		0.0497771	0.00564868	0.0484114	0.0078032	0.0504773	0.00275403	0.0490717	0.00136629		0.0513934	0.00483988	0.0503227	0.00274787	0.0486187	0.00768703	0.0514345	0.00566792		0.0510652	0.0025799	0.0470118	0.00285203	0.0503186	0.00341902	0.0514359	0.00305062		0.0513398	0.00328781	0.0506306	0.00358418	0.0513126	0.00383557	0.0512263	0.00387903		0.0506546	0.00831596	0.0512014	0.006608	0.0485999
0.0489064	0.00179079	0.0476322	0.00185714	0.0498103	0.00512341	0.0510419	0.00273754		0.0500873	0.00566451	0.0486157	0.008338	0.0507663	0.00308381	0.0493105	0.0016229		0.0515997	0.00465865	0.0505387	0.00270075	0.0488057	0.00910666	0.0517584	0.00575798		0.0513432	0.00264694	0.0472525	0.00308343	0.0505906	0.0031283	0.0516529	0.00279159		0.051604	0.00342217	0.0509206	0.00339798	0.0515747	0.00338785	0.0514446	0.00392822		0.0509146	0.00853569	0.0514555	0.00589098	0.0488458
0.0491509	0.0039944	0.0479071	0.00107105	0.0500441	0.00466557	0.051281	0.00378473		0.0502424	0.00611408	0.0490242	0.0079776	0.050959	0.00306345	0.0495493	0.00165044		0.0519092	0.00463729	0.0507546	0.00264805	0.0491797	0.00845339	0.0519204	0.00576763		0.0516211	0.00274248	0.0474932	0.00339317	0.0508626	0.00379616	0.0519423	0.00296902		0.0518022	0.00280516	0.0511526	0.00335313	0.0518369	0.0035648	0.0516629	0.00352756		0.0511747	0.00893655	0.0517096	0.00574537	0.049141
0.0493954	0.00382814	0.048182	0.00191134	0.0503949	0.00492558	0.0515201	0.0032567		0.0505525	0.00599389	0.0492285	0.00878872	0.051248	0.00277012	0.0497881	0.000981192		0.0521156	0.00506309	0.0510786	0.00289317	0.0493667	0.00900797	0.0522444	0.00572256		0.0518064	0.00266907	0.0477339	0.00405996	0.051044	0.00443112	0.0521594	0.00320005		0.0520664	0.00296977	0.0513846	0.00389381	0.0520991	0.00360412	0.051954	0.00404616		0.0514347	0.00852602	0.0519637	0.00632546	0.0493377
0.0497215	0.00419045	0.0483882	0.0019159	0.0506288	0.00445395	0.0517592	0.00398809		0.0507076	0.00573979	0.049637	0.00793604	0.0514406	0.00207879	0.0501463	0.0013529		0.0524251	0.00477528	0.0512946	0.00277979	0.0495537	0.00903264	0.0525683	0.00578984		0.0520843	0.00238308	0.0479745	0.00344668	0.051316	0.00411208	0.0523764	0.00297267		0.0523306	0.00315846	0.0516746	0.00280145	0.0523613	0.00380044	0.0522451	0.0037053		0.0516947	0.00804404	0.0522178	0.00605932	0.0495837
0.049966	0.00417417	0.0486632	0.00201323	0.0508626	0.00533748	0.0519982	0.00155489		0.0510177	0.00575579	0.0498413	0.00753212	0.0517296	0.0024063	0.050385	0.00179525		0.0526314	0.00441882	0.0516186	0.00308448	0.0499277	0.00871446	0.0527303	0.00573122		0.0523623	0.00322107	0.0482152	0.00370388	0.0515879	0.00375555	0.0526658	0.00283254		0.0525948	0.00312988	0.0519066	0.00307297	0.0526234	0.00385086	0.0524633	0.00332755		0.0519548	0.00871565	0.0524719	0.00635679	0.0498296
0.050129	0.00366388	0.0488694	0.00131501	0.0510965	0.00465537	0.0522373	0.00409147		0.0511728	0.00596758	0.0500456	0.00786947	0.0519223	0.00273595	0.0506238	0.00143755		0.0528378	0.00395245	0.0518345	0.00320429	0.0501146	0.0082219	0.0530543	0.00589419		0.0525475	0.00318423	0.0484559	0.0034069	0.0518599	0.0035785	0.0528829	0.00333708		0.0528591	0.00341981	0.0521385	0.00363449	0.0528856	0.00359052	0.0526816	0.00375336		0.0521628	0.00852783	0.0526837	0.00668248	0.0501248
0.0504551	0.00422348	0.0491443	0.00183835	0.0513303	0.00521963	0.0525361	0.00408328		0.0514829	0.00629024	0.0502498	0.00818783	0.0522113	0.00263828	0.0508626	0.00125787		0.0531473	0.0041639	0.0520505	0.00293471	0.0503016	0.00821875	0.0532163	0.00536272		0.0528255	0.00284484	0.0486966	0.00368803	0.0521319	0.00421604	0.0531723	0.0023239		0.0530572	0.00330245	0.0523705	0.00336825	0.0530954	0.00306117	0.0529727	0.00378035		0.0524228	0.00826863	0.0529801	0.00590118	0.0503215
0.0506996	0.00354285	0.0494192	0.00151768	0.0515642	0.00564266	0.0527752	0.00263578		0.051793	0.00620248	0.0504541	0.00823908	0.0525003	0.00276386	0.0511014	0.000935802		0.0533536	0.00468396	0.0522665	0.00339187	0.0504886	0.00876328	0.0533783	0.00586783		0.0531034	0.00314654	0.0489372	0.00349278	0.0523133	0.00433393	0.0533893	0.0029297		0.0533215	0.00342941	0.0526605	0.00399303	0.0533575	0.00380963	0.0532638	0.00329211		0.0526829	0.00862122	0.0532342	0.00655132	0.0505675
0.0509441	0.00452345	0.0496254	0.00205708	0.051915	0.00543083	0.0530143	0.00158537		0.0519481	0.00571088	0.0508626	0.00803768	0.0526929	0.00330711	0.0513402	0.00185726		0.05356	0.00460326	0.0524825	0.00312844	0.0508626	0.00900676	0.0537022	0.00630461		0.0533814	0.00264115	0.0492581	0.00397816	0.0525852	0.00337644	0.0536064	0.003165		0.0535857	0.0038781	0.0528925	0.00388673	0.0536197	0.00330782	0.0534821	0.00375821		0.0529429	0.0085003	0.053446	0.0059734	0.0508626
0.0511887	0.00433727	0.0499004	0.00199125	0.0520319	0.00594641	0.0532534	0.00366467		0.0522583	0.00645939	0.0510669	0.00819034	0.0529819	0.00268281	0.051579	0.0012543		0.0538695	0.00490305	0.0528064	0.00286196	0.0510496	0.0092348	0.0538642	0.00633977		0.0535667	0.00288531	0.0494186	0.00402772	0.0528572	0.0040854	0.0538958	0.00301731		0.0538499	0.00322256	0.0531245	0.00393886	0.0538819	0.00357377	0.0537004	0.00389653		0.0532029	0.00860686	0.0537001	0.00618978	0.0510594
0.0514332	0.00425534	0.0501066	0.00178976	0.0523827	0.00475888	0.0534924	0.00464723		0.0525684	0.00574332	0.0512712	0.00824142	0.0531746	0.00328004	0.0518178	0.00255238		0.0540758	0.00438168	0.0530224	0.00321663	0.0514236	0.00885743	0.0541882	0.00567205		0.0538446	0.0027173	0.0496593	0.00335421	0.0530386	0.00431257	0.0541128	0.00317066		0.0541141	0.00311273	0.0533565	0.00378943	0.0541441	0.00340334	0.0539914	0.00362496		0.053463	0.00855493	0.0539542	0.00597511	0.0513545
0.0516777	0.00418913	0.0503815	0.00166877	0.0526165	0.00556578	0.0537315	0.0035915		0.0527235	0.00566063	0.0514754	0.00865165	0.0534636	0.00284687	0.0520566	0.00112361		0.0543853	0.00486449	0.0533464	0.00303098	0.0516106	0.00846562	0.0545121	0.00508411		0.0541225	0.00258047	0.0498999	0.00317822	0.0533106	0.00418954	0.0544022	0.00320522		0.0543123	0.00375448	0.0536464	0.00354305	0.0544063	0.0031009	0.0542097	0.00367687		0.053723	0.00879806	0.0542083	0.00663825	0.0516005
0.0519223	0.00469383	0.0506564	0.00202687	0.0528504	0.00512034	0.0539706	0.00437432		0.0530336	0.00650374	0.051884	0.00798557	0.0536562	0.00271103	0.0524148	0.00141487		0.0545916	0.00483934	0.0535623	0.00305021	0.0519846	0.00839042	0.0546741	0.00609419		0.0544005	0.00336125	0.0501406	0.00334828	0.0535826	0.00464022	0.0546193	0.00354021		0.0545765	0.0041343	0.0538784	0.0038474	0.0546684	0.00399387	0.0545008	0.00401802		0.053931	0.00855838	0.0544624	0.00623074	0.0518464
0.0521668	0.00416191	0.0508626	0.00184464	0.0530842	0.00543619	0.0542694	0.00372567		0.0531887	0.00640614	0.0520882	0.00895562	0.0539452	0.00232709	0.0526536	0.00231448		0.054798	0.00495838	0.0537783	0.00326253	0.0521716	0.0088149	0.0549981	0.00560741		0.0545858	0.00399143	0.0504615	0.00402512	0.0538546	0.00439983	0.0548363	0.00342757		0.0548407	0.00326933	0.0541104	0.00397565	0.0548782	0.00450094	0.0547918	0.00393364		0.0541911	0.00895004	0.0546742	0.00586019	0.0520924
0.0524113	0.00423196	0.0511376	0.00167944	0.053435	0.00542153	0.0545085	0.00471476		0.0534988	0.00654353	0.0522925	0.00931943	0.0541379	0.0023512	0.0528924	0.0018612		0.0551075	0.00532917	0.0539943	0.00324649	0.0523586	0.00873455	0.055322	0.00581173		0.0548637	0.0039619	0.0507022	0.0038885	0.0540359	0.00445516	0.0551257	0.00287604		0.0551049	0.00307826	0.0544004	0.0037734	0.0551404	0.00398947	0.0550101	0.00380703		0.0544511	0.00859499	0.0549283	0.00668476	0.0523383
0.0526559	0.00472831	0.0514125	0.00183521	0.0536688	0.00498257	0.0547476	0.00333095		0.0536539	0.00646535	0.0524968	0.008405	0.0544269	0.00223382	0.0531312	0.00194067		0.0553138	0.00507383	0.0542103	0.00281972	0.0527326	0.00912521	0.055484	0.00604359		0.0551416	0.00304803	0.0509429	0.00390145	0.0543079	0.00410698	0.0553428	0.00295726		0.0553031	0.00300046	0.0546324	0.00438421	0.0554025	0.00453622	0.0552284	0.00428739		0.0547111	0.00831897	0.0551824	0.00647958	0.0525843
0.0529004	0.00515404	0.0516187	0.00170949	0.0537858	0.00560663	0.0549866	0.00346309		0.053964	0.00649944	0.0529053	0.00852556	0.0546195	0.00213832	0.0533699	0.00180492		0.0556233	0.00481008	0.0545342	0.00334678	0.0529196	0.00903893	0.055808	0.0056335		0.0553269	0.00302497	0.0511033	0.00373216	0.0545799	0.00419864	0.0555599	0.00303389		0.0556334	0.00422036	0.0548644	0.00408164	0.0556647	0.00351682	0.0555195	0.00395463		0.0549712	0.00854741	0.0553941	0.00622322	0.0528794
0.0531449	0.00467293	0.0518936	0.00190368	0.0541365	0.00544062	0.0552257	0.002378		0.0542741	0.00668286	0.0531096	0.00797363	0.0549085	0.00234999	0.0536087	0.00192912		0.0558297	0.00451538	0.0547502	0.00343704	0.0531066	0.008811	0.05597	0.00543815		0.0556049	0.00289106	0.0514242	0.00403799	0.0548519	0.00440998	0.0558493	0.00333086		0.0558316	0.00318596	0.0550964	0.00361836	0.0559269	0.00319922	0.0558105	0.0039951		0.0552312	0.00863465	0.0556906	0.00634537	0.0531254
0.0533895	0.00403074	0.0520998	0.00206721	0.0543704	0.00523635	0.0555245	0.00333519		0.0544292	0.00633991	0.0533138	0.00857769	0.0551975	0.00190283	0.0538475	0.00186007		0.0561392	0.00509887	0.0549662	0.00323304	0.0534806	0.00936774	0.056132	0.00558202		0.0558828	0.00309204	0.0516649	0.00358294	0.0551238	0.00400595	0.0560663	0.00346528		0.0560958	0.00328632	0.0553863	0.00350553	0.0561891	0.0041249	0.0560288	0.0037335		0.0554912	0.00933959	0.0559023	0.0059484	0.0533713
0.053634	0.00461666	0.0523748	0.00168335	0.0546042	0.00530341	0.0557636	0.00385896		0.0547394	0.00682839	0.0537224	0.00870118	0.0554865	0.00301057	0.0540863	0.0022228		0.0563455	0.0051995	0.0552902	0.00324751	0.0536676	0.00867373	0.0564559	0.00545234		0.0561607	0.00345914	0.0519056	0.00437919	0.0553052	0.00423186	0.0563557	0.00273543		0.0562939	0.00310047	0.0556183	0.00435325	0.0563988	0.00405264	0.0562471	0.00405191		0.0557513	0.00907732	0.0561564	0.00643659	0.0536173
0.0538785	0.00456486	0.0526497	0.00149095	0.0548381	0.00508373	0.0560027	0.00276418		0.0548944	0.0064582	0.0539266	0.00835798	0.0556792	0.00265681	0.0543251	0.00206831		0.0565519	0.00492246	0.0555061	0.00319847	0.0538545	0.00885577	0.0567799	0.00607498		0.056346	0.00263402	0.0521462	0.00332454	0.0555772	0.00470224	0.0566451	0.00321683		0.0565582	0.00346977	0.0558503	0.00434382	0.056661	0.00327666	0.0565382	0.00403411		0.0560113	0.00826458	0.0564105	0.00575931	0.0538632
0.0541231	0.00443356	0.0528559	0.00174997	0.055072	0.00546432	0.0562418	0.00362707		0.0552046	0.00676846	0.0541309	0.00871883	0.0558718	0.00263978	0.0546833	0.00142353		0.0567582	0.00510504	0.0557221	0.00299514	0.0542285	0.00869723	0.0569419	0.00630683		0.056624	0.00320803	0.0523869	0.00399887	0.0558492	0.00340506	0.0568622	0.00326404		0.0568224	0.0031168	0.0560823	0.00329211	0.0569232	0.00375249	0.0568292	0.00373325		0.0562713	0.00882159	0.0566646	0.00669123	0.0541092
0.0543676	0.00452505	0.0531308	0.00165815	0.0553058	0.00483339	0.0564808	0.00291927		0.0555147	0.00647024	0.0543352	0.00823095	0.0561608	0.00221335	0.0549221	0.00174657		0.0570677	0.00522194	0.0559381	0.00345517	0.0544155	0.00904387	0.0572658	0.00589946		0.0568093	0.00242936	0.0526276	0.0039499	0.0561212	0.0041334	0.0570792	0.00302613		0.0570866	0.00351643	0.0563723	0.00398029	0.0571329	0.00380029	0.0570475	0.00390624		0.0565314	0.00861815	0.0568764	0.00662668	0.0543551
0.0546936	0.00441593	0.0534058	0.00139226	0.0555397	0.00548924	0.0567199	0.00395256		0.0556698	0.00657041	0.0545394	0.00966892	0.0563535	0.00273281	0.0550415	0.00139159		0.0572741	0.00480819	0.0561541	0.00316798	0.0547895	0.00932347	0.0575898	0.00587212		0.0570872	0.00289719	0.0528683	0.00329855	0.0563025	0.00409907	0.0572963	0.00317209		0.0572848	0.00318928	0.0566042	0.00442715	0.0573951	0.00371678	0.0572658	0.0040889		0.0567914	0.00882844	0.0571728	0.00609534	0.0546503
0.0549382	0.00517182	0.0536807	0.00189392	0.0557735	0.00542487	0.056959	0.0041475		0.0559799	0.00648364	0.054948	0.00988476	0.0566425	0.00333913	0.0553997	0.00214386		0.0575836	0.00502939	0.056478	0.00274661	0.0549765	0.00912086	0.0577518	0.00558719		0.0573651	0.00374639	0.0531089	0.00362657	0.0565745	0.00420857	0.0575857	0.00293821		0.057549	0.00392779	0.0568362	0.00431133	0.0576573	0.00395449	0.0575569	0.00412498		0.0570514	0.00821457	0.0573846	0.00640086	0.0548962
0.0551827	0.00416789	0.0538869	0.00177908	0.0561243	0.00570758	0.0572578	0.00353036		0.056135	0.00611429	0.0551522	0.00911974	0.0569315	0.002733	0.0556385	0.00240482		0.0577899	0.00558645	0.056694	0.00255034	0.0553505	0.0092191	0.0580758	0.00592083		0.0576431	0.00278405	0.0533496	0.00368302	0.0568465	0.00439153	0.0578751	0.00280871		0.0578132	0.00324781	0.0570682	0.00341343	0.0579195	0.00391339	0.0577752	0.00411105		0.0572595	0.00887017	0.0576387	0.00612897	0.0551422
0.0554272	0.00487758	0.0540931	0.00180877	0.0563581	0.00516389	0.0574969	0.00400655		0.0564451	0.00647608	0.0553565	0.00937465	0.0571241	0.00273994	0.0558773	0.00160349		0.0579962	0.00461173	0.057018	0.00312572	0.0555375	0.00886147	0.0582377	0.00543348		0.057921	0.00287706	0.0535903	0.00362475	0.0571185	0.00361918	0.0580921	0.00298984		0.0580774	0.00309013	0.0573582	0.00461801	0.0581292	0.00406232	0.0580662	0.00382318		0.0575195	0.00955604	0.0578928	0.00634907	0.0553881
0.0556718	0.00559507	0.054368	0.00162571	0.056592	0.00526291	0.057736	0.00507504		0.0566002	0.00662066	0.0555608	0.00891047	0.0574131	0.00223016	0.056116	0.00223244		0.0583058	0.00490499	0.057234	0.00258146	0.0557245	0.00935591	0.0585617	0.00534906		0.0581063	0.002984	0.053831	0.00355723	0.0572998	0.00387975	0.0583092	0.00348029		0.0582756	0.00325232	0.0575902	0.00346449	0.0583914	0.00404076	0.0582845	0.00375674		0.0577795	0.00935319	0.0581045	0.00707826	0.0556341
0.0559163	0.00496136	0.054643	0.00252101	0.0568258	0.00518407	0.057975	0.00362547		0.0569103	0.00644354	0.0559693	0.00933202	0.0576058	0.00297275	0.0563548	0.00194436		0.0585121	0.00505241	0.0574499	0.00317795	0.0559115	0.00878758	0.0587237	0.00585208		0.0583842	0.00425747	0.0540716	0.00364757	0.0575718	0.00388623	0.0585262	0.00289438		0.0585398	0.00307567	0.0578222	0.00437521	0.0586536	0.0039615	0.0585756	0.00421894		0.0580396	0.0090495	0.058401	0.00657776	0.05588
0.0561608	0.00539621	0.0549179	0.00131194	0.0570597	0.00552906	0.0582739	0.00299259		0.0572205	0.00604522	0.0561736	0.00923869	0.0578948	0.00229727	0.0565936	0.00176518		0.0588216	0.00539655	0.0576659	0.00313409	0.0562855	0.00883403	0.0588857	0.00629332		0.0586622	0.00307891	0.0543123	0.00391571	0.0578438	0.00380356	0.0588156	0.00336571		0.058804	0.00321308	0.0580542	0.00362818	0.0588633	0.00402555	0.0587939	0.00361877		0.0582476	0.00912697	0.0586127	0.0065407	0.0561752
0.0564054	0.00508247	0.0551241	0.00182584	0.0572935	0.00509258	0.0585129	0.00329343		0.0573755	0.00683465	0.0563779	0.00925347	0.0580874	0.00237552	0.0568324	0.00115038		0.0590279	0.00555952	0.0579899	0.00344769	0.0564725	0.00977886	0.0592096	0.00560472		0.0589401	0.00296973	0.054553	0.0033811	0.0581158	0.00475773	0.059105	0.00307796		0.0590683	0.00308638	0.0582861	0.00349973	0.0591255	0.0041282	0.0590849	0.00426236		0.0585596	0.0091095	0.0588668	0.00683045	0.0564211
0.0566499	0.00595856	0.0553303	0.00150016	0.0575274	0.00510202	0.058752	0.00351915		0.0576857	0.0067922	0.0567864	0.00885234	0.0583764	0.00263893	0.0570712	0.00165491		0.0593374	0.00472133	0.0582059	0.00349589	0.0566595	0.00963239	0.0595336	0.00569781		0.0591254	0.00319639	0.0547937	0.00339633	0.0583878	0.00336591	0.0593221	0.00315651		0.0592664	0.00366745	0.0585761	0.00355638	0.0593877	0.00429965	0.059376	0.0033582		0.0587677	0.00933913	0.0591209	0.00660245	0.0566671
0.0568944	0.00506031	0.0556052	0.00137961	0.0578782	0.00538428	0.0589911	0.00326875		0.0579958	0.00729968	0.0569907	0.00933095	0.0586654	0.00390266	0.05731	0.00120177		0.0595438	0.00513947	0.0584218	0.00331631	0.0570335	0.00943538	0.0596956	0.00591547		0.0594033	0.00323443	0.0550343	0.00345458	0.0585691	0.00377982	0.0595391	0.0032814		0.0595307	0.00333613	0.0588081	0.00445309	0.0596498	0.00336431	0.0595943	0.00444329		0.0590277	0.00918118	0.059375	0.00725784	0.056913
0.0571389	0.00362274	0.0558802	0.00202732	0.058112	0.00530258	0.0592302	0.00256726		0.0581509	0.00695791	0.0571949	0.0101824	0.0588581	0.00279774	0.0575488	0.00185433		0.0597501	0.00507997	0.0587458	0.00334702	0.0572205	0.00988871	0.0600196	0.00621885		0.0595886	0.00389382	0.055275	0.00324762	0.0588411	0.00413552	0.0598286	0.00278774		0.0597949	0.00359528	0.0590401	0.00419633	0.0598596	0.00525043	0.0598126	0.00373058		0.0592877	0.0087122	0.0596291	0.00702717	0.057159
0.0573835	0.00537404	0.0561551	0.00151909	0.0583459	0.0055252	0.059529	0.0026708		0.0583059	0.00608254	0.0573992	0.00930332	0.0591471	0.00268271	0.057907	0.00204096		0.0599565	0.00541154	0.0589618	0.00329991	0.0575944	0.00981753	0.0601815	0.00597064		0.0598666	0.00280794	0.0555959	0.00379701	0.0591131	0.00394398	0.0600456	0.00346688		0.059993	0.00343213	0.0593301	0.00288419	0.0601218	0.00424165	0.0601037	0.00396011		0.0595478	0.00964371	0.0598832	0.00671455	0.0574049
0.0577095	0.00643658	0.0563613	0.00175117	0.0585797	0.00565084	0.0597681	0.00388996		0.0586161	0.00723693	0.0576035	0.00917868	0.0593397	0.00210947	0.0581458	0.0016467		0.060266	0.00569528	0.0591778	0.00331667	0.0577814	0.00969752	0.0605055	0.00611068		0.0601445	0.00337204	0.0558366	0.00423405	0.0593851	0.0043296	0.060335	0.00290268		0.0602573	0.00311613	0.0595621	0.00418021	0.0603839	0.00300944	0.0603947	0.00390061		0.0597558	0.00922397	0.060095	0.00626432	0.0576509
0.0578725	0.00557954	0.0566362	0.0019396	0.0589305	0.00601337	0.0600071	0.00309398		0.0589262	0.00735857	0.058012	0.00890673	0.0596287	0.00300232	0.0583846	0.00200588		0.0604723	0.00528673	0.0593937	0.00314481	0.0581554	0.0102594	0.0606675	0.00523734		0.0604225	0.00278954	0.0560773	0.00430297	0.0596571	0.00349262	0.0605521	0.00378795		0.0605215	0.00363402	0.059794	0.00342142	0.0605937	0.00420109	0.060613	0.00435617		0.0600158	0.00950846	0.0603491	0.0072497	0.057946
0.0581171	0.00526139	0.0568424	0.00200778	0.0591643	0.00583255	0.0602462	0.00382626		0.0590813	0.00694851	0.0582163	0.00931211	0.0598214	0.00286827	0.0586234	0.00172187		0.0607818	0.00472825	0.0596097	0.00425321	0.0583424	0.0106218	0.0609914	0.00635256		0.0607004	0.00326816	0.0563179	0.00427288	0.0598384	0.00532806	0.0608415	0.00289824		0.0607857	0.00375043	0.060084	0.00423029	0.0608558	0.00427338	0.0608313	0.00443218		0.0602759	0.00923953	0.0606032	0.00593988	0.058192
0.0584431	0.00532072	0.0571174	0.00166106	0.0593982	0.00608443	0.0604853	0.00357827		0.0593914	0.00751075	0.0584205	0.00961421	0.0601104	0.00221933	0.0588622	0.00193172		0.0609882	0.0049645	0.0599337	0.00328796	0.0585294	0.0102054	0.0611534	0.005917		0.0608857	0.00252607	0.0565586	0.00369035	0.0601104	0.00297182	0.0610585	0.00352664		0.0609839	0.00343349	0.060316	0.00393186	0.061118	0.00398129	0.0611224	0.00437286		0.0604839	0.00875074	0.0608573	0.00755542	0.0584379
0.0586877	0.00526017	0.0573923	0.00164456	0.0596321	0.00517444	0.0607841	0.00355008		0.0597016	0.00687372	0.0588291	0.00894573	0.0603994	0.00324569	0.0591009	0.00177744		0.0612977	0.00476116	0.0601497	0.00367964	0.0589034	0.0105449	0.0614774	0.00591105		0.0611636	0.00336661	0.0567993	0.00413313	0.0603824	0.00344381	0.0613479	0.00317763		0.0612481	0.00382532	0.060548	0.00349682	0.0613278	0.00422568	0.0614134	0.00399541		0.0607439	0.00958147	0.0611114	0.00707857	0.0586839
0.0589322	0.00367229	0.0575985	0.00215241	0.0598659	0.0057842	0.0610232	0.00399171		0.0598566	0.00692498	0.0590333	0.0094779	0.060592	0.00256008	0.0593397	0.00234317		0.061504	0.00528848	0.0604736	0.00338775	0.0590904	0.0101567	0.0616394	0.00466501		0.0614416	0.00301079	0.05704	0.00356924	0.0606544	0.00427954	0.061565	0.0036666		0.0614463	0.00406846	0.06078	0.00436993	0.0615899	0.00416905	0.0616317	0.00412343		0.061004	0.00941053	0.0613655	0.00677184	0.0589298
0.0591767	0.00598996	0.0578734	0.00195477	0.0600998	0.00601446	0.0612623	0.00238958		0.0601668	0.00693777	0.0592376	0.00991365	0.0607847	0.00263675	0.0595785	0.00206792		0.0617104	0.00551209	0.0606896	0.00321443	0.0592774	0.0100449	0.0619633	0.0053077		0.0616268	0.0035178	0.0572806	0.00367014	0.0609264	0.00401634	0.0618544	0.00301167		0.0617105	0.0035974	0.061012	0.0046572	0.0618521	0.0037039	0.06185	0.00399165		0.061264	0.00895344	0.0615772	0.00717185	0.0591758
0.0594212	0.00547316	0.0581484	0.0017535	0.0604505	0.00568321	0.0615013	0.00278029		0.0603218	0.00821771	0.0594419	0.00923008	0.0610737	0.00259763	0.0599367	0.00217332		0.0620199	0.005417	0.0609056	0.00330269	0.0594644	0.010121	0.0621253	0.00546499		0.0619048	0.00307707	0.0575213	0.00347559	0.0611077	0.00419991	0.0620714	0.00364813		0.0619747	0.00392738	0.0613019	0.0038109	0.0620619	0.00402607	0.0621411	0.00397248		0.061472	0.00889519	0.0618737	0.00656285	0.0594709
0.0596658	0.00566593	0.0583546	0.00232941	0.0606844	0.00536929	0.0617404	0.00412923		0.060632	0.00724173	0.0598504	0.00955026	0.0613627	0.00206773	0.0601755	0.00163706		0.0622262	0.00514455	0.0611215	0.00362285	0.0598384	0.0100355	0.0624493	0.00612319		0.0621827	0.00283394	0.057762	0.00371954	0.0613797	0.00420305	0.0623608	0.0031604		0.0622389	0.00341175	0.0615339	0.00424177	0.062324	0.00355178	0.0623594	0.00368442		0.061732	0.00963171	0.0620854	0.00681264	0.0597169
0.0599918	0.00604688	0.0586295	0.00238628	0.0609182	0.00585751	0.0620393	0.00393339		0.060787	0.00725142	0.0600547	0.0105572	0.0615553	0.00297129	0.0604143	0.00191656		0.0625357	0.00497727	0.0613375	0.00283544	0.0600254	0.00973064	0.0627733	0.00550517		0.0624607	0.00330152	0.0580027	0.00342749	0.0616517	0.00404336	0.0625779	0.00291919		0.0624371	0.00335797	0.0617659	0.00356434	0.0625862	0.00510302	0.0626504	0.00469221		0.0619921	0.00880876	0.0623395	0.00674929	0.0599628
0.0602364	0.00541856	0.0588357	0.00207305	0.0611521	0.00538038	0.0622783	0.00413358		0.0610972	0.00692986	0.0602589	0.00990737	0.0618443	0.00230101	0.0606531	0.00171137		0.062742	0.00520379	0.0616615	0.00359774	0.0603994	0.0102512	0.0629352	0.00620153		0.062646	0.00266953	0.0582433	0.0042133	0.061833	0.00419568	0.0627949	0.00328865		0.0627013	0.00287504	0.0620559	0.00433525	0.0628484	0.00421789	0.0628687	0.00416278		0.0622521	0.00919152	0.0625936	0.0071251	0.0602088
0.0604809	0.00590577	0.0591106	0.000991745	0.0613859	0.00556674	0.0625174	0.00333634		0.0612523	0.00727914	0.0604632	0.0102234	0.062037	0.00263402	0.0608919	0.00167529		0.0629484	0.00548268	0.0618775	0.00407861	0.0605864	0.0108509	0.0632592	0.00548586		0.0629239	0.00340549	0.0585642	0.00354764	0.062105	0.00416426	0.0630843	0.0033003		0.0629655	0.00314563	0.0622879	0.00417894	0.0630582	0.00440975	0.063087	0.00449878		0.0625121	0.00905495	0.0628477	0.00826209	0.0604547
0.0607254	0.00562315	0.0593856	0.00191213	0.0616198	0.00534904	0.0627565	0.00340133		0.0615624	0.00748369	0.0606675	0.00939406	0.062326	0.00253175	0.0611307	0.00198272		0.0631547	0.00537626	0.0622014	0.00352834	0.0607734	0.010491	0.0634212	0.00560118		0.0632018	0.00353062	0.0587247	0.00394943	0.062377	0.00418667	0.0633014	0.00364076		0.0631637	0.00323633	0.0625199	0.00457996	0.0633203	0.00413835	0.0633781	0.00404884		0.0627722	0.00846556	0.0631018	0.00722115	0.0607007
0.0609699	0.00616068	0.0595918	0.00197444	0.0618536	0.00605023	0.0630553	0.00405845		0.0618725	0.0071007	0.061076	0.0105849	0.0625187	0.0022643	0.0613695	0.00197205		0.0634642	0.0057499	0.0624174	0.00335141	0.0611474	0.010843	0.0637452	0.00604297		0.0634798	0.00372518	0.0589654	0.00368781	0.062649	0.00426814	0.0635908	0.00323672		0.0634279	0.00335774	0.0627518	0.00359787	0.0635825	0.00378907	0.0635964	0.00441205		0.0629802	0.00851417	0.0633559	0.00686235	0.0609466
0.0612145	0.00531335	0.0598667	0.00219264	0.0620875	0.00595246	0.0632944	0.00334786		0.0621827	0.00711646	0.0612803	0.00979131	0.0628076	0.00304749	0.0616083	0.00132588		0.0636706	0.00562487	0.0626334	0.00315367	0.0613343	0.0108434	0.0639071	0.00622156		0.0636651	0.00293439	0.0592863	0.00375736	0.062921	0.00367168	0.0638802	0.00293649		0.0636921	0.00343015	0.0630418	0.00355723	0.0637923	0.00419656	0.0638874	0.00417016		0.0632402	0.00937618	0.0636101	0.00767858	0.0611926
0.061459	0.00599218	0.0600729	0.00226759	0.0624383	0.00575959	0.0635335	0.00328993		0.0623377	0.00725374	0.0614845	0.00935926	0.0630966	0.00291571	0.0619664	0.0016506		0.0639801	0.00589008	0.0628494	0.0036042	0.0615213	0.0108165	0.0642311	0.00636618		0.063943	0.00319959	0.0595269	0.00354314	0.0631023	0.00419934	0.0640973	0.00331075		0.0638903	0.00388387	0.0632738	0.00384059	0.0640544	0.00405207	0.0641057	0.00393284		0.0635003	0.0100975	0.0638642	0.00799991	0.0614385
0.0617035	0.00704184	0.0603478	0.00221076	0.0626721	0.0059325	0.0637725	0.00406963		0.0626479	0.00745948	0.0618931	0.010322	0.0632893	0.00247654	0.0622052	0.00186656		0.0641864	0.0058809	0.0631733	0.0036664	0.0618953	0.0109611	0.0643931	0.00549927		0.0642209	0.00330753	0.0597676	0.00322987	0.0633743	0.0047696	0.0643867	0.00293743		0.0641545	0.00393678	0.0635058	0.004182	0.0642642	0.0036779	0.064324	0.00473184		0.0637083	0.00940958	0.0640759	0.00682982	0.0617337
0.0619481	0.00539173	0.0606228	0.00225661	0.062906	0.00576219	0.0640714	0.00290305		0.0628029	0.00718694	0.0620973	0.0103611	0.0635783	0.00240414	0.062444	0.00202722		0.0644959	0.00498504	0.0633893	0.00389144	0.0620823	0.0109407	0.0647171	0.00592537		0.0644062	0.002916	0.0600083	0.00420322	0.0636463	0.0034839	0.0646037	0.00386305		0.0644188	0.00380349	0.0637958	0.00432836	0.0645264	0.00394119	0.0646151	0.00453634		0.0639683	0.00957435	0.06433	0.00717066	0.0619796
0.0622741	0.00420603	0.060829	0.00199075	0.0631398	0.00598162	0.0643104	0.00369562		0.0631131	0.00776099	0.0623016	0.0109447	0.063771	0.00305068	0.0626828	0.00199293		0.0647023	0.00491882	0.0636053	0.00342525	0.0622693	0.0109481	0.064879	0.0057319		0.0646842	0.00326431	0.060249	0.00407682	0.0639183	0.0047082	0.0648931	0.00308612		0.0646169	0.00324925	0.0640278	0.00385735	0.0647885	0.00412344	0.0649061	0.00380644		0.0642284	0.00996056	0.0645841	0.00755926	0.0622256
0.0625186	0.00505916	0.0611039	0.00231885	0.0633737	0.00617157	0.0645495	0.0033959		0.0632682	0.00753023	0.0627101	0.0106904	0.0640599	0.00296158	0.0628022	0.00215626		0.0649086	0.00557415	0.0639293	0.0037048	0.0626433	0.0103494	0.065203	0.00606195		0.0649621	0.00368267	0.0604896	0.0034574	0.0641903	0.00416839	0.0651102	0.0034378		0.0648811	0.003442	0.0642597	0.00436493	0.0650507	0.00395574	0.0651244	0.00446911		0.0644884	0.0090174	0.0648382	0.00730725	0.0624715
0.0627632	0.0059009	0.0613788	0.00223782	0.0636075	0.00555108	0.0647886	0.00365448		0.0635783	0.00775278	0.0629144	0.0104566	0.0642526	0.00296388	0.0631604	0.00206254		0.0652181	0.00490982	0.0641452	0.00336941	0.0628303	0.0105901	0.065527	0.00655842		0.06524	0.00342925	0.0607303	0.00334425	0.0643716	0.00491105	0.0653272	0.00391742		0.0651454	0.00360698	0.0645497	0.00461776	0.0652605	0.00352465	0.0653427	0.00430954		0.0646964	0.0089123	0.0650923	0.00716863	0.0627175
0.0630077	0.00528968	0.0616538	0.00225812	0.0639583	0.00602099	0.0650874	0.00304848		0.0637334	0.00736302	0.0631187	0.0102594	0.0645416	0.00321259	0.0633992	0.00205958		0.0654245	0.00526886	0.0643612	0.00330706	0.0630173	0.0112429	0.065689	0.00579756		0.0654253	0.00312961	0.060971	0.00422993	0.0646436	0.00422925	0.0656166	0.0031576		0.0654096	0.00393702	0.0647817	0.00460626	0.0655226	0.00427209	0.065561	0.00429801		0.0649565	0.00946519	0.0653464	0.00739696	0.0629634
0.0632522	0.00684865	0.06186	0.00157006	0.0641921	0.00575928	0.0653265	0.00379048		0.0640435	0.00758277	0.063323	0.0112591	0.0648306	0.00264812	0.063638	0.0017746		0.065734	0.00480175	0.0645772	0.00357453	0.0633913	0.0106574	0.0658509	0.00601285		0.0657033	0.0031153	0.0612117	0.00364511	0.0649156	0.00518158	0.065906	0.00353097		0.0656078	0.00343108	0.0650137	0.00394829	0.0657324	0.00390033	0.0658521	0.00392381		0.0652165	0.00927111	0.0656005	0.00779563	0.0632094
0.0634968	0.00619612	0.0621349	0.00182797	0.064426	0.00652929	0.0655656	0.00326645		0.0643536	0.00785692	0.0635272	0.0108856	0.0650232	0.00260967	0.0638768	0.00248274		0.0659403	0.00631797	0.0649011	0.00290594	0.0635783	0.0105544	0.0661749	0.00608055		0.0659812	0.00314632	0.0614523	0.00417293	0.0651876	0.00498455	0.0661231	0.00394811		0.065872	0.00364495	0.0653037	0.00490231	0.066047	0.00436721	0.0661431	0.00387872		0.0654245	0.00962746	0.0658546	0.00742181	0.0634553
0.0637413	0.00417187	0.0624098	0.00141254	0.0646599	0.0056934	0.0658046	0.00369032		0.0645087	0.00829643	0.0639358	0.0104043	0.0653122	0.00288863	0.0641156	0.00205882		0.0661466	0.00586078	0.0651171	0.00411844	0.0639523	0.0104477	0.0663369	0.0064178		0.0662591	0.00265258	0.0617732	0.00354262	0.0654596	0.00422665	0.0663401	0.00314877		0.0661362	0.00348889	0.0655357	0.00376207	0.0662567	0.0037652	0.0663614	0.00389427		0.0656846	0.00951488	0.0661087	0.0070426	0.0637013
0.0640673	0.00581899	0.062616	0.00183352	0.0648937	0.00602403	0.0661035	0.0038745		0.0648188	0.00733975	0.06414	0.0102807	0.0655049	0.00289394	0.0643544	0.00174671		0.0664562	0.00586206	0.0654411	0.00313584	0.0641393	0.0118756	0.0666608	0.00565035		0.0665371	0.00404832	0.0620139	0.00404476	0.0656409	0.0043206	0.0666295	0.00373563		0.0664004	0.00407737	0.0658256	0.00433691	0.0665189	0.00379701	0.0665797	0.00429812		0.0659446	0.00935961	0.0663628	0.00730983	0.0639472
0.0643119	0.00627358	0.062891	0.00198249	0.0651276	0.00597725	0.0663426	0.00305129		0.0649739	0.00780795	0.0643443	0.0102318	0.0657939	0.0024166	0.0645932	0.00180371		0.0666625	0.005534	0.0656571	0.00361318	0.0643263	0.0114841	0.0668228	0.00553271		0.0667224	0.00343925	0.0622546	0.00408747	0.0659129	0.00463447	0.0669189	0.00423228		0.0665986	0.00352181	0.0660576	0.00432522	0.0667286	0.003705	0.066798	0.00434654		0.0662046	0.00955484	0.0666169	0.00733907	0.0642424
0.0645564	0.0056071	0.0630972	0.0022476	0.0653614	0.00613706	0.0665816	0.00349016		0.065284	0.00786108	0.0645486	0.0105891	0.0659866	0.00293864	0.0648319	0.00143153		0.066972	0.00580963	0.065873	0.00379829	0.0647003	0.0115198	0.0671468	0.00620132		0.0670003	0.00345323	0.0624952	0.00374794	0.0661849	0.00444881	0.067136	0.00317299		0.0668628	0.00378406	0.0662896	0.00365812	0.0669908	0.00384426	0.0670891	0.00448986		0.0664127	0.00986893	0.0668287	0.00736505	0.0644391
0.0648009	0.00603178	0.0633721	0.00153262	0.0657122	0.00640764	0.0668207	0.00365539		0.0654391	0.00857534	0.0647528	0.0113957	0.0662755	0.00327602	0.0650707	0.00246061		0.0671783	0.00530529	0.066089	0.00385536	0.0648873	0.0116409	0.0673088	0.00587045		0.0671856	0.0035256	0.0627359	0.00375278	0.0664569	0.00459376	0.067353	0.00326085		0.067127	0.00352451	0.0665796	0.00485559	0.067253	0.00413504	0.0673074	0.0043771		0.0666727	0.00915861	0.0671251	0.00757646	0.0647343
0.0650455	0.00613257	0.063647	0.00238645	0.065946	0.0056409	0.0671195	0.00427574		0.0657493	0.00779687	0.0651614	0.0108166	0.0665645	0.00320839	0.0654289	0.00212997		0.0674878	0.00651807	0.066305	0.00419582	0.0650742	0.0109258	0.0676327	0.00592788		0.0674635	0.00310224	0.0629766	0.00401865	0.0667289	0.00491225	0.0676424	0.00319897		0.0673912	0.00382927	0.0668116	0.00502157	0.0675152	0.00377262	0.0675984	0.00470978		0.0669327	0.00934288	0.0673792	0.00776689	0.0649802
0.06529	0.0056978	0.063922	0.00218179	0.0661799	0.00588273	0.0673586	0.00353283		0.0659043	0.00829492	0.0653656	0.011128	0.0667572	0.00270744	0.0656677	0.00238901		0.0676942	0.00643451	0.066629	0.00418781	0.0652612	0.0115663	0.0679567	0.00663554		0.0677415	0.00306913	0.0632173	0.0037831	0.0669102	0.00491856	0.0679318	0.00403666		0.0675894	0.00354012	0.0670436	0.00515854	0.0677774	0.00377925	0.0678167	0.00440153		0.0671928	0.00997427	0.067591	0.00802692	0.065177
0.0655345	0.0066883	0.0641282	0.00184939	0.0664137	0.00592348	0.0675977	0.00362961		0.0662145	0.00787921	0.0655699	0.0113154	0.0670462	0.00291831	0.0659065	0.0022137		0.0679005	0.0061657	0.0668449	0.00334245	0.0656352	0.0116491	0.0681187	0.00589044		0.0680194	0.00325668	0.0635382	0.00297698	0.0671822	0.00455736	0.0681489	0.00337536		0.0678536	0.00363134	0.0673335	0.00469381	0.0679871	0.0039386	0.068035	0.00465624		0.0674008	0.00937126	0.0678874	0.00800657	0.0654721
0.0657791	0.00598483	0.0644031	0.00236152	0.0666476	0.00630151	0.0678368	0.00315738		0.0665246	0.00785994	0.0659784	0.01127	0.0672389	0.00284951	0.0661453	0.00214852		0.0681069	0.00546541	0.0671689	0.00460722	0.0658222	0.011862	0.0684427	0.00651651		0.0682047	0.00276083	0.0637789	0.00381104	0.0674542	0.00509855	0.0684383	0.00320614		0.0681179	0.00332555	0.0675655	0.00452502	0.0682493	0.00449744	0.0683261	0.00464146		0.0676608	0.00920158	0.0680992	0.00729559	0.0657181
0.0660236	0.00631669	0.064678	0.00107504	0.0668814	0.00596547	0.0680758	0.00398219		0.0666797	0.00817527	0.0661827	0.00984994	0.0675278	0.0023073	0.0663841	0.00261277		0.0684164	0.00598697	0.0673849	0.00411333	0.0660092	0.0115506	0.0686046	0.00615047		0.0684827	0.0036367	0.0639393	0.00285784	0.0676355	0.00436241	0.0686554	0.00323192		0.0683821	0.00409383	0.0677975	0.00488082	0.0685115	0.0043101	0.0685444	0.00454257		0.0679209	0.00948811	0.0683533	0.00783945	0.065964
0.0662681	0.00670333	0.064953	0.0019226	0.0671153	0.00640096	0.0683747	0.00411689		0.0669898	0.00891177	0.066387	0.0113133	0.0678168	0.00224107	0.0666229	0.00255265		0.0687259	0.00634548	0.0676009	0.00402793	0.0663832	0.0118095	0.0689286	0.00637085		0.0687606	0.00357431	0.0642602	0.00411212	0.0679075	0.00464341	0.0688724	0.00354743		0.0685802	0.00352469	0.0680295	0.00402878	0.0687736	0.00397887	0.0688354	0.00407248		0.0681289	0.00975342	0.0686497	0.00762992	0.06621
0.0665942	0.00615689	0.0651592	0.00244626	0.0674661	0.0058986	0.0686137	0.00394167		0.0672999	0.00869947	0.0665912	0.00993915	0.0680095	0.00247847	0.0668617	0.00223619		0.0689322	0.00657361	0.0678168	0.00388953	0.0665702	0.0116247	0.0690906	0.00595636		0.0689459	0.00299071	0.0645009	0.00418054	0.0681795	0.00452967	0.0691618	0.00359683		0.0688445	0.00351296	0.0683195	0.00358279	0.0689834	0.00453085	0.0690537	0.00379868		0.0683889	0.00980145	0.0688615	0.00794018	0.0664559
0.0668387	0.00627675	0.0654341	0.00127435	0.0676999	0.00648945	0.0688528	0.0038211		0.067455	0.00798769	0.0669998	0.011118	0.0682985	0.00294136	0.0671005	0.00189974		0.0692417	0.00551358	0.0681408	0.00437205	0.0669442	0.0111743	0.0692526	0.00630291		0.0692238	0.00379105	0.0647416	0.00294294	0.0684515	0.00468297	0.0693789	0.00372234		0.0691087	0.00364407	0.0685515	0.00426338	0.0692456	0.00367541	0.069272	0.00486742		0.068649	0.00983887	0.0691156	0.00773448	0.0667019
0.0670832	0.00691626	0.065709	0.00145699	0.0679338	0.00602726	0.0690919	0.00437041		0.0677652	0.00841707	0.067204	0.0101556	0.0684912	0.00276525	0.0673393	0.00250346		0.0694481	0.00608328	0.0683568	0.00386141	0.0671312	0.0112346	0.0695765	0.0062603		0.0695018	0.00354402	0.0649822	0.00325402	0.0687235	0.00473913	0.0696683	0.00390019		0.0693729	0.0035982	0.0688414	0.00553748	0.0695077	0.0041298	0.0695631	0.00471169		0.068909	0.00938942	0.0693697	0.00788203	0.0669478
0.0673278	0.00684931	0.0659152	0.00189353	0.0681676	0.00672215	0.069331	0.00302525		0.0679202	0.00792529	0.0674083	0.0105956	0.0687802	0.00298273	0.0676974	0.00231042		0.0696544	0.00495715	0.0686807	0.00404614	0.0673182	0.0114861	0.0699005	0.00644267		0.0697797	0.003387	0.0652229	0.00385993	0.0689048	0.00473245	0.0698853	0.00307834		0.0695711	0.00410654	0.0690734	0.00443303	0.0697699	0.00431246	0.0697814	0.00389122		0.069169	0.00970564	0.0696238	0.00761095	0.0671938
0.0675723	0.00721991	0.0661902	0.00229476	0.0684015	0.00651376	0.0696298	0.0035305		0.0682304	0.00814507	0.0676126	0.0108365	0.0689728	0.00225503	0.0679362	0.00231391		0.0698608	0.00612679	0.0688967	0.00391133	0.0676922	0.0121338	0.0700625	0.00610089		0.069965	0.00339848	0.0654636	0.00394291	0.0692675	0.00463238	0.0701024	0.00310324		0.0698353	0.00387656	0.0693054	0.0048695	0.0700321	0.00462285	0.0699997	0.00411085		0.069429	0.00977789	0.0699202	0.00761846	0.0674397
0.0678984	0.00677833	0.0664651	0.00191075	0.0686353	0.00572921	0.0698689	0.00411064		0.0683854	0.00840233	0.0678168	0.011574	0.0692618	0.00308425	0.068175	0.00243141		0.0701703	0.00619272	0.0691127	0.00332717	0.0678792	0.0127021	0.0703865	0.00630836		0.0702429	0.00346678	0.0657042	0.00377692	0.0695395	0.00400915	0.0703918	0.00329638		0.0700995	0.00377888	0.0695954	0.00561415	0.0702943	0.00355517	0.0702907	0.00469576		0.0696371	0.00933732	0.070132	0.00757414	0.0676365
0.0681429	0.00713787	0.0666713	0.00160203	0.0688692	0.00642643	0.070108	0.00296384		0.0686956	0.00809529	0.0682254	0.0114084	0.0695508	0.00306276	0.0684138	0.00182255		0.0703766	0.00619885	0.0694367	0.00410102	0.0680662	0.0120846	0.0705484	0.00618813		0.0704282	0.00297378	0.0660251	0.00421472	0.0697208	0.00503781	0.0706812	0.00356926		0.0703637	0.00335571	0.0698274	0.00535352	0.070504	0.00361365	0.070509	0.00463814		0.0698971	0.00926517	0.0703861	0.00755129	0.0679316
0.0683874	0.00708773	0.0669462	0.00187173	0.0692199	0.00657773	0.070347	0.00373286		0.0690057	0.00828653	0.0684296	0.0114412	0.0697435	0.00319732	0.0686526	0.00290964		0.0706861	0.00552868	0.0696526	0.00417371	0.0682532	0.0127688	0.0708724	0.00672416		0.0707062	0.00279139	0.0662658	0.00322263	0.0699928	0.00533116	0.0708982	0.00301355		0.070628	0.00410235	0.0700594	0.00507409	0.0707662	0.00441072	0.0708001	0.00433313		0.0701571	0.00959042	0.0706825	0.00749921	0.0681776
0.0686319	0.00732113	0.0672212	0.00295796	0.0694538	0.0068413	0.0705861	0.00371669		0.0691608	0.00783242	0.0686339	0.0118047	0.0700324	0.00325588	0.0688914	0.0022033		0.0708925	0.0054213	0.0698686	0.00459771	0.0686272	0.0119532	0.0710344	0.00658289		0.0709841	0.00398789	0.0665065	0.00386712	0.0702648	0.00496227	0.0711153	0.0039202		0.0708261	0.00424716	0.0703493	0.00437411	0.0710284	0.00420598	0.0710184	0.00422215		0.0704172	0.00962262	0.0708943	0.00826387	0.0684235
0.0688765	0.00695994	0.0674961	0.00183104	0.0696877	0.00572155	0.0708849	0.00388128		0.0694709	0.00815928	0.0690424	0.0116566	0.0702251	0.002646	0.0691302	0.0022054		0.071202	0.00545769	0.0700846	0.00380364	0.0688141	0.0124872	0.0713584	0.00681926		0.071262	0.00325357	0.0667472	0.00396528	0.0704461	0.00436039	0.0714047	0.00378001		0.0710903	0.00409788	0.0705813	0.00500204	0.0712906	0.00350189	0.0713094	0.00412905		0.0706252	0.0103374	0.0711484	0.00835103	0.0686695
0.069121	0.00748572	0.0677023	0.00199804	0.0699215	0.00641505	0.071124	0.00401858		0.069781	0.00901269	0.0692467	0.0113417	0.0705141	0.00335979	0.0694884	0.00199492		0.0714083	0.00615382	0.0704086	0.00394379	0.0690011	0.0120429	0.0715203	0.00643222		0.0714473	0.0031585	0.0669878	0.00430492	0.0707181	0.00500297	0.0716941	0.00291909		0.0713546	0.00354782	0.0708133	0.00488093	0.0715003	0.00472181	0.0715277	0.00465719		0.0708852	0.00969663	0.0714448	0.00856711	0.0689154
0.0693655	0.00735371	0.0679772	0.001873	0.0701554	0.00602193	0.0713631	0.00314798		0.0699361	0.00846305	0.069451	0.0114245	0.0708031	0.00319695	0.0697272	0.00173403		0.0716146	0.00526092	0.0706245	0.00362581	0.0693751	0.0122422	0.0718443	0.00651815		0.0717253	0.00386747	0.0672285	0.0035606	0.0709901	0.0049309	0.0719111	0.00365979		0.0716188	0.00336298	0.0711033	0.00495364	0.0717625	0.00392185	0.0718188	0.00436752		0.0711453	0.00982041	0.0716566	0.00809207	0.0691614
0.0696101	0.00687404	0.0682521	0.00217634	0.0703892	0.00658493	0.0716022	0.00421387		0.0702463	0.00921544	0.0696552	0.0117271	0.0709958	0.00363889	0.069966	0.00316806		0.0719241	0.00558471	0.0709485	0.00430203	0.0695621	0.0125644	0.0720063	0.00589449		0.0719106	0.00388489	0.0674692	0.00382128	0.0712621	0.00530364	0.0721282	0.00344798		0.071817	0.00377322	0.0713353	0.00528355	0.0720247	0.00386423	0.0720371	0.00459225		0.0714053	0.00919504	0.071953	0.0078193	0.0694073
0.0698546	0.00674244	0.0684583	0.00274932	0.0706231	0.00670582	0.0718412	0.00440441		0.0704013	0.00874331	0.0700638	0.0120647	0.0712847	0.00285832	0.0702048	0.0026519		0.0721305	0.00614903	0.0711645	0.0045765	0.0699361	0.0124028	0.0723303	0.00699814		0.0722811	0.00339336	0.0677099	0.00363715	0.0715341	0.00490134	0.0724176	0.0040844		0.0720812	0.00370491	0.0715673	0.00424309	0.0722868	0.00426947	0.0722554	0.00443195		0.0716653	0.00987629	0.0721648	0.00796674	0.0696533
0.0700991	0.00703259	0.0687333	0.0023597	0.0709738	0.00678371	0.0720803	0.00421801		0.0707115	0.00859993	0.0702681	0.0109997	0.0714774	0.00302736	0.0704436	0.00260127		0.07244	0.00652963	0.0713805	0.00438494	0.0701231	0.0118913	0.0724922	0.00651093		0.0724664	0.00387439	0.0679505	0.00392822	0.0717154	0.00474909	0.072707	0.004086		0.0723454	0.00436211	0.0718572	0.00432322	0.072549	0.00371621	0.0724737	0.00535485		0.0719254	0.00989169	0.0724189	0.00791368	0.0698992
0.0704252	0.00640114	0.0690082	0.0020132	0.0712077	0.00659558	0.0723194	0.00437239		0.0708665	0.00842742	0.0704723	0.0119835	0.0717664	0.00258926	0.0706823	0.00268317		0.0726463	0.00551182	0.0715964	0.00457683	0.0703101	0.0121503	0.0728162	0.00640368		0.0727444	0.00326505	0.0681912	0.00381576	0.0719874	0.00549543	0.0729241	0.0036137		0.0726096	0.00395558	0.0721472	0.00510531	0.0728112	0.00468803	0.0727647	0.00494058		0.0721334	0.0105743	0.0727154	0.0082064	0.0701452
0.0706697	0.00654246	0.0692831	0.00223706	0.0714415	0.00614703	0.0726182	0.00351823		0.0711767	0.00934011	0.0706766	0.0126876	0.0720554	0.00262477	0.0709211	0.00224379		0.0729558	0.00684144	0.0719204	0.00412009	0.0706841	0.012792	0.0731402	0.00600026		0.0729297	0.00296018	0.0685121	0.00428797	0.0722594	0.00510015	0.0732135	0.00425549		0.0728738	0.00393611	0.0723792	0.00493349	0.0730734	0.0044747	0.0730558	0.00512955		0.0723934	0.0090986	0.0729271	0.00858209	0.0703911
0.0709142	0.00737904	0.0694893	0.00264792	0.0716754	0.00695912	0.0728573	0.0044994		0.0713317	0.00877803	0.0708809	0.0119777	0.0722481	0.00254202	0.0711599	0.00250076		0.0731622	0.00631534	0.0721364	0.00395353	0.0708711	0.0129273	0.0733021	0.00604652		0.0732076	0.00387265	0.0687528	0.00434269	0.0725314	0.00525039	0.0734305	0.00401075		0.073072	0.00336045	0.0726112	0.00508325	0.0732831	0.00484162	0.0732741	0.00473556		0.0727055	0.00956525	0.0731812	0.00823235	0.0706371
0.0711588	0.00741584	0.0697643	0.00222101	0.0720262	0.00598916	0.0730964	0.00370075		0.0716419	0.00864113	0.0712894	0.011632	0.072537	0.00306132	0.0715181	0.00298602		0.0733685	0.00614516	0.0724604	0.0043869	0.0710581	0.0124919	0.0736261	0.00639272		0.0733929	0.00365915	0.0689935	0.00395712	0.0728034	0.00470623	0.0736476	0.00405666		0.0733362	0.00404251	0.0728432	0.00464478	0.0735453	0.00437199	0.0734924	0.00489472		0.0729135	0.0104381	0.0734353	0.0084472	0.070883
0.0714033	0.00831797	0.0700392	0.00220282	0.07226	0.00699291	0.0733354	0.00482131		0.071952	0.00877366	0.0714937	0.0111234	0.0727297	0.00281137	0.0717569	0.00323963		0.073678	0.00646674	0.0726763	0.00458484	0.0712451	0.0125089	0.0737881	0.00627808		0.0736708	0.0031337	0.0692342	0.00328883	0.0729847	0.00509245	0.073937	0.00375493		0.0736005	0.00386367	0.0731332	0.00519648	0.0738075	0.00423573	0.0737107	0.00439696		0.0731735	0.0102817	0.0736894	0.00876223	0.071129
0.0716478	0.00729308	0.0702454	0.00249163	0.0724939	0.0069078	0.0735745	0.0036005		0.0722621	0.00917097	0.0716979	0.0115039	0.0730187	0.00305476	0.0719957	0.00265388		0.0739875	0.00625623	0.0728923	0.00464722	0.0716191	0.0133004	0.0739501	0.00614643		0.0739488	0.00358944	0.0694748	0.00367988	0.0732567	0.00478427	0.0742264	0.00429156		0.0738647	0.00419897	0.0733651	0.00508037	0.0740696	0.0041407	0.0740017	0.00463514		0.0734336	0.0100992	0.0739435	0.00778871	0.0713749
0.0718924	0.00733933	0.0705204	0.00244595	0.0727277	0.00636751	0.0738136	0.00370769		0.0724172	0.00823872	0.0721065	0.0120754	0.0732114	0.00286087	0.0722345	0.00263236		0.0741939	0.00625477	0.0731083	0.00449741	0.0718061	0.0126561	0.074274	0.0063374		0.0741341	0.00401523	0.0697155	0.00419975	0.0735287	0.00581081	0.0744434	0.00353691		0.0740628	0.00367853	0.0735971	0.00499227	0.0743318	0.00367192	0.07422	0.00491927		0.0736936	0.00976976	0.0741976	0.00801697	0.0716209
0.0721369	0.0071845	0.0707266	0.00230627	0.0729616	0.00671587	0.0740526	0.00401126		0.0727274	0.00872033	0.0723107	0.0120093	0.0735004	0.00316435	0.0724733	0.0027472		0.0744002	0.00724556	0.0733243	0.00469366	0.0719931	0.0131658	0.074436	0.00614711		0.074412	0.00360706	0.0699562	0.00380201	0.0738007	0.00512486	0.0747328	0.00344439		0.0743271	0.00432301	0.0738871	0.00479395	0.074594	0.00390452	0.0745111	0.0046555		0.0739016	0.00982402	0.0744094	0.00827585	0.0718668
0.0723814	0.00707229	0.0710015	0.0018467	0.0731954	0.00683051	0.0743515	0.00405745		0.0728824	0.00893102	0.072515	0.0118446	0.0737893	0.00296669	0.0727121	0.00265695		0.0747097	0.00572762	0.0736482	0.00488625	0.072367	0.0132568	0.07476	0.00652772		0.0745973	0.00343496	0.0701968	0.00367033	0.0740727	0.00510819	0.0749499	0.00429476		0.0746573	0.00392507	0.0741191	0.00509575	0.0748037	0.0048688	0.0747294	0.0047785		0.0741617	0.0100297	0.0746635	0.00802969	0.0721128
0.072626	0.0090583	0.0712764	0.00242856	0.0734293	0.00702476	0.0745906	0.00383544		0.0731926	0.00908923	0.0727193	0.0123292	0.0740783	0.00239809	0.0729509	0.00260495		0.0749161	0.00627448	0.0738642	0.00486983	0.072554	0.0130106	0.074922	0.00681764		0.0748752	0.00366224	0.0704375	0.00409663	0.0743447	0.00523508	0.0752393	0.00422108		0.0748555	0.00385569	0.0743511	0.00533314	0.0750659	0.00451998	0.0749477	0.00407655		0.0744217	0.010027	0.0749176	0.0084837	0.0723587
0.072952	0.00764445	0.0714826	0.00262133	0.07378	0.00732717	0.0748296	0.00452141		0.0733476	0.00942481	0.0731278	0.0123696	0.074271	0.00357821	0.073309	0.00292198		0.0752256	0.00668308	0.0741882	0.00425803	0.072741	0.0131917	0.0752459	0.00718818		0.0751532	0.00347865	0.0707584	0.00368668	0.074526	0.00539745	0.0754563	0.00355959		0.0751197	0.0039774	0.0746411	0.00457227	0.0753281	0.004405	0.0752388	0.00473305		0.0746817	0.00950369	0.0751717	0.00843865	0.0726047
0.0731965	0.00786697	0.0717575	0.00210369	0.0740139	0.00677328	0.0750687	0.00370619		0.0736578	0.00811225	0.0733321	0.0123015	0.0744637	0.00293786	0.0735478	0.00239847		0.0754319	0.00639374	0.0744041	0.00426864	0.073115	0.0130398	0.0754079	0.0067055		0.0754311	0.00379132	0.0709991	0.00360829	0.074798	0.00448017	0.0756734	0.00375727		0.0753839	0.00413709	0.074931	0.00599362	0.0755903	0.00389165	0.075457	0.00505347		0.0749418	0.0101697	0.0754258	0.00860585	0.0728506
0.0734411	0.00771881	0.0719637	0.00266152	0.0742477	0.00707964	0.0753078	0.00494543		0.0738128	0.00905492	0.0735363	0.0122267	0.0747527	0.00313438	0.0737866	0.00279821		0.0757414	0.00682751	0.0746201	0.0044936	0.073302	0.0128496	0.0757319	0.00723069		0.0756164	0.00354459	0.0712398	0.00349618	0.07507	0.00676968	0.0759628	0.00385332		0.0756482	0.00397353	0.075163	0.00555499	0.0758525	0.0040699	0.0756753	0.00452091		0.0752018	0.00997114	0.0756375	0.00886871	0.0730966
0.0736856	0.00719433	0.0722387	0.0029512	0.0744816	0.00653029	0.0756066	0.00370643		0.074123	0.00921685	0.0737406	0.0120878	0.0750416	0.00305594	0.0740254	0.00301296		0.0759478	0.00647506	0.0748361	0.00487143	0.073489	0.0135372	0.0760559	0.00753552		0.0758943	0.00368023	0.0714804	0.00376434	0.075342	0.00535224	0.0762522	0.00366993		0.0759124	0.00375015	0.075395	0.00500249	0.0761146	0.00457806	0.0758936	0.00447299		0.0754618	0.00975036	0.0758916	0.00827463	0.0733425
0.0739301	0.0076578	0.0725136	0.00192036	0.0747155	0.00682038	0.0758457	0.0034246		0.0744331	0.00870468	0.0739449	0.0126041	0.0752343	0.00312095	0.0742642	0.00329478		0.0761541	0.00604895	0.0751601	0.00460064	0.073863	0.013576	0.0762178	0.00645366		0.0760796	0.00382312	0.0717211	0.00476775	0.0755233	0.00492399	0.0764692	0.00402483		0.0761106	0.00415363	0.075627	0.00491782	0.0763768	0.00444846	0.0761847	0.00463082		0.0756699	0.0101825	0.0761457	0.00848873	0.0735885
0.0741747	0.00728208	0.0727198	0.00287976	0.0749493	0.00699459	0.076025	0.00412202		0.0745882	0.00922839	0.0743534	0.0123181	0.0755233	0.00354544	0.074503	0.00260968		0.0764636	0.00661611	0.075376	0.00465934	0.07405	0.0139614	0.0765418	0.00695213		0.0763576	0.00304547	0.0719618	0.00441783	0.0757953	0.00566875	0.0766863	0.00405204		0.0763748	0.00419763	0.075917	0.00540787	0.0765866	0.00403188	0.0764757	0.00492907		0.0759299	0.0107796	0.0763998	0.00872765	0.0738344
0.0744192	0.0074567	0.0729947	0.00198103	0.0751832	0.00679169	0.0763238	0.00448754		0.0748983	0.0089341	0.0745577	0.0127999	0.0758123	0.00295297	0.0747418	0.0028461		0.0766699	0.00673861	0.0757	0.00458647	0.074237	0.012879	0.0767038	0.0063522		0.0766355	0.00314327	0.0722025	0.00407148	0.0760673	0.00495299	0.0769757	0.00458504		0.076639	0.00399444	0.076149	0.00504579	0.0768487	0.00398809	0.076694	0.00466036		0.0761899	0.0106514	0.0766539	0.00857839	0.0740804
0.0746637	0.0089585	0.0732697	0.00247377	0.0755339	0.00620446	0.0765629	0.00422783		0.0752085	0.0092237	0.0747619	0.0128731	0.076005	0.00327676	0.0749806	0.00198589		0.0769795	0.00692253	0.075916	0.00509577	0.074424	0.0140598	0.0768658	0.00553193		0.0768208	0.00364385	0.0725234	0.00358861	0.0762486	0.0048536	0.0771928	0.00387095		0.0769032	0.00435626	0.0763809	0.00529253	0.0771109	0.00444591	0.0769123	0.00470651		0.07645	0.0109014	0.076908	0.00843546	0.0743755
0.0749083	0.0079999	0.0734759	0.00226354	0.0757678	0.00712811	0.076802	0.00455044		0.0753635	0.00965332	0.0749662	0.0127872	0.0762939	0.00310893	0.0753388	0.00278985		0.0771858	0.00601545	0.076132	0.00465796	0.074798	0.0136361	0.0771897	0.00633528		0.0770987	0.0037864	0.072764	0.00389357	0.0765206	0.00582487	0.0774822	0.00422946		0.0771674	0.00399212	0.0766709	0.00518643	0.0773731	0.00408842	0.0772034	0.00420296		0.07671	0.0107027	0.0771198	0.00843313	0.0746215
0.0751528	0.00752372	0.0737508	0.00216705	0.0760016	0.00677942	0.077041	0.00364054		0.0755186	0.00854883	0.0753747	0.012906	0.0764866	0.00260661	0.0755776	0.0030717		0.0774953	0.00659914	0.0764559	0.00421921	0.074985	0.0133862	0.0773517	0.00670946		0.0773767	0.0040002	0.0730047	0.00389781	0.0767926	0.00543957	0.0776992	0.0045037		0.0774317	0.00367013	0.0769029	0.00466119	0.0776353	0.00462171	0.0774217	0.00551162		0.07697	0.0103657	0.0773739	0.00927891	0.0748674
0.0753973	0.00895929	0.073957	0.00273618	0.0762355	0.00626403	0.0772801	0.00406638		0.0758287	0.00915716	0.075579	0.012614	0.0767756	0.0034246	0.0758164	0.00341958		0.0777016	0.00707187	0.0766719	0.00442608	0.075172	0.0132829	0.0776757	0.00678387		0.077562	0.0028163	0.0732454	0.00473597	0.0770646	0.00524845	0.0779163	0.00392742		0.0776959	0.00373874	0.0771929	0.00521389	0.0778975	0.00436288	0.0777128	0.00478567		0.0771781	0.00994344	0.077628	0.00860067	0.0751134
0.0756419	0.00737097	0.0742319	0.00220712	0.0764693	0.00666006	0.077579	0.0036501		0.0761389	0.00920038	0.0757833	0.0128475	0.0770646	0.00297411	0.0760551	0.00322735		0.077908	0.00624445	0.0768879	0.00472703	0.075546	0.0135904	0.0779997	0.00614229		0.0778399	0.00429605	0.0734861	0.00420398	0.0772459	0.0051748	0.0782057	0.00435328		0.0779601	0.00397979	0.0774249	0.00543978	0.0781072	0.00509002	0.077931	0.00504644		0.0774381	0.010237	0.0778397	0.00864363	0.0753593
0.0758864	0.00838961	0.0745069	0.00199454	0.0767032	0.00742126	0.0777583	0.00493943		0.0762939	0.0101212	0.0761918	0.0134296	0.0772573	0.00339993	0.0762939	0.00330293		0.0782175	0.0067559	0.0772119	0.00485485	0.075733	0.0135113	0.0781616	0.00724508		0.0780252	0.00363132	0.0737267	0.00382949	0.0775179	0.00582072	0.0784227	0.00389372		0.0782243	0.00382216	0.0777149	0.00515172	0.0783694	0.00422387	0.0781493	0.00482251		0.0776981	0.0104939	0.0781362	0.00884666	0.0756053
0.0761309	0.00919981	0.0747131	0.0020676	0.076937	0.00767494	0.0780571	0.00507461		0.0766041	0.00960677	0.0763961	0.0126631	0.0775462	0.00232368	0.0765327	0.00337428		0.0784238	0.00714316	0.0774278	0.00432754	0.076107	0.0135607	0.0784856	0.00674621		0.0783031	0.00368432	0.0739674	0.00466066	0.0777899	0.00575704	0.0787121	0.00435488		0.0784225	0.0034732	0.0779468	0.00624116	0.0786316	0.00480689	0.0784404	0.00546315		0.0779582	0.0097228	0.0783479	0.00888112	0.0758512
0.0763755	0.00825197	0.074988	0.00216322	0.0772878	0.00780271	0.0782962	0.00415904		0.0769142	0.00940107	0.0766003	0.013039	0.0777389	0.00335991	0.0767715	0.00246229		0.0787333	0.00716397	0.0776438	0.00466259	0.0762939	0.0140341	0.0786476	0.00670299		0.0785811	0.00305706	0.0742081	0.0035551	0.0780619	0.00575363	0.0789292	0.00405593		0.0786867	0.00361796	0.0781788	0.00526922	0.0788937	0.00396578	0.0786587	0.00560855		0.0782182	0.00981334	0.078602	0.00882985	0.0760972
0.07662	0.00840643	0.0751942	0.00205199	0.0775217	0.00690495	0.0785353	0.00415079		0.0770693	0.00951595	0.0768046	0.0129059	0.0780279	0.00354689	0.0770103	0.00276562		0.0789397	0.0068034	0.0779678	0.00522073	0.0764809	0.0140909	0.0789715	0.00664462		0.0787664	0.00453788	0.074529	0.00451363	0.0783339	0.00601218	0.0791462	0.00338537		0.0789509	0.00335247	0.0784108	0.00545081	0.0791035	0.00480874	0.0789498	0.00511674		0.0784782	0.010086	0.0788561	0.00876901	0.0763431
0.0768645	0.0086259	0.0754691	0.00166433	0.0777555	0.00718646	0.0787743	0.0040157		0.0773794	0.00931877	0.0770089	0.0127743	0.0782206	0.00351975	0.0773685	0.00274021		0.0792492	0.0068103	0.0781837	0.00467745	0.0766679	0.0141344	0.0791335	0.00649368		0.0790443	0.00301126	0.0747697	0.00410869	0.0785152	0.0056903	0.0794356	0.00399412		0.0792152	0.00453865	0.0787008	0.00568871	0.0793657	0.00433988	0.0791681	0.00512648		0.0786863	0.0102956	0.0791102	0.00890138	0.0766383
0.0771091	0.00833052	0.0757441	0.00214052	0.0779894	0.00702817	0.0790134	0.00370183		0.0775345	0.00982081	0.0772131	0.0134084	0.0785096	0.00292351	0.0776073	0.0034518		0.0794555	0.00702846	0.0783997	0.00492267	0.0770419	0.0144659	0.0794575	0.00684752		0.0793222	0.00382521	0.0750103	0.00439069	0.0787872	0.00566173	0.0796527	0.00425376		0.0794794	0.00441667	0.0789328	0.00577464	0.0796278	0.00485866	0.0794591	0.00487376		0.0789463	0.00959101	0.0793643	0.00883558	0.0768842
0.0773536	0.0087118	0.0759503	0.00257606	0.0782232	0.00821787	0.0792525	0.0038472		0.0778446	0.00975169	0.0776217	0.0132808	0.0787985	0.00304798	0.0778461	0.00260169		0.0796619	0.00682208	0.0787237	0.00466445	0.0772289	0.0135669	0.0796195	0.0069545		0.0795075	0.00361368	0.075251	0.00403688	0.0790592	0.0062053	0.0799421	0.00440001		0.0797436	0.00452335	0.0791648	0.00510755	0.07989	0.00472327	0.0796774	0.00496502		0.0792063	0.0103707	0.0795761	0.00913856	0.0771302
0.0775981	0.00836867	0.0762252	0.00226159	0.0784571	0.00727697	0.0794915	0.00460584		0.0781548	0.010226	0.077826	0.0129106	0.0789912	0.00276461	0.0780849	0.00302821		0.0798682	0.00634556	0.0789397	0.00478197	0.0774159	0.0139156	0.0797815	0.00738212		0.0797855	0.00357299	0.0754917	0.0039127	0.0792405	0.00557059	0.0801591	0.00389931		0.0800078	0.00433378	0.0794547	0.00578751	0.0801522	0.00478906	0.0799685	0.00511157		0.0794664	0.00992786	0.0798302	0.00855856	0.0773761
0.0778426	0.00891729	0.0764314	0.00240088	0.0786909	0.00797252	0.0797306	0.00438969		0.0783098	0.00976515	0.0780302	0.0131814	0.0792802	0.00264382	0.0783237	0.00336304		0.0801777	0.00673681	0.0792636	0.00453979	0.0776029	0.0142753	0.0801054	0.0064656		0.0800634	0.0030651	0.0757324	0.00373406	0.0795125	0.00525915	0.0803762	0.00388877		0.080272	0.0040791	0.0796867	0.00528087	0.0804144	0.00462525	0.0801868	0.00504727		0.0797264	0.0102635	0.0800843	0.00843418	0.0776221
0.0780872	0.00871813	0.0767063	0.00224516	0.0789248	0.00687074	0.0799697	0.00466628		0.07862	0.00996394	0.0782345	0.0124372	0.0795692	0.00310807	0.0785625	0.00291047		0.0804872	0.00687216	0.0794796	0.00489996	0.0779769	0.0143524	0.0804294	0.00717953		0.0802487	0.00345507	0.0760533	0.00379572	0.0797845	0.00584301	0.0806656	0.00418769		0.0804702	0.004159	0.0799187	0.00486376	0.0806241	0.00416559	0.0804051	0.00542247		0.0799344	0.0105567	0.0803384	0.00887389	0.077868
0.0784132	0.00867634	0.0769813	0.00255918	0.0792755	0.00734303	0.0802685	0.00467101		0.0787751	0.010024	0.078643	0.0131218	0.0797619	0.00333999	0.0788013	0.00306641		0.0806936	0.00703387	0.0796956	0.00483148	0.0781639	0.0142123	0.0805914	0.00601775		0.0805266	0.00322451	0.0762939	0.00411095	0.0800565	0.00558718	0.0808826	0.0043019		0.0807344	0.00444004	0.0801507	0.00527128	0.0808863	0.00463703	0.0806961	0.00543266		0.0802465	0.0105493	0.0805925	0.00882864	0.078114
0.0786578	0.00891151	0.0771875	0.00268394	0.0795094	0.00720098	0.0805076	0.00387105		0.0790852	0.00988881	0.0788473	0.0136652	0.0800508	0.00328484	0.0790401	0.0034091		0.0810031	0.00697888	0.0800196	0.004689	0.0785379	0.0148408	0.0809153	0.00708982		0.0807119	0.00303585	0.0765346	0.0043338	0.0802378	0.00583819	0.0811721	0.00406634		0.0809987	0.00356007	0.0804407	0.00607326	0.0811485	0.00479807	0.0809144	0.00460353		0.0804545	0.0102536	0.0808466	0.00946681	0.0783599
0.0788208	0.00938033	0.0773937	0.00211221	0.0797432	0.00749263	0.0807467	0.00433104		0.0793953	0.0100341	0.0790516	0.012934	0.0803398	0.00287482	0.0792788	0.00343707		0.0812094	0.00642624	0.0802355	0.00491848	0.0787249	0.0142958	0.0810773	0.00737694		0.0809899	0.00380561	0.0767753	0.00409932	0.0805098	0.00668264	0.0813891	0.00442479		0.0812629	0.00415832	0.0806727	0.00546155	0.0814106	0.00392927	0.0812055	0.00505729		0.0807145	0.0101929	0.0810583	0.00945203	0.0786059
0.0790653	0.00884913	0.0776686	0.00215596	0.0799771	0.00692186	0.0809857	0.00494637		0.0795504	0.0103452	0.0792558	0.013047	0.0805325	0.0034643	0.079637	0.00362907		0.0814158	0.00613038	0.0804515	0.00472753	0.0789119	0.0148752	0.0814013	0.00743516		0.0812678	0.00417234	0.077016	0.00394866	0.0807818	0.00528949	0.0816785	0.00404		0.0815271	0.00441467	0.0809046	0.00534732	0.0816728	0.00433377	0.0814238	0.00487187		0.0809746	0.0105229	0.0813124	0.00954477	0.0788518
0.0793098	0.00927848	0.0779435	0.00234436	0.080211	0.00779254	0.0812248	0.00437157		0.0798605	0.0103681	0.0796644	0.0132033	0.0808215	0.002392	0.0798758	0.00310691		0.0817253	0.00686177	0.0807755	0.00559527	0.0792859	0.0152716	0.0815633	0.0066348		0.0815457	0.00330329	0.0772566	0.00401442	0.0810538	0.00579582	0.0818232	0.00392875		0.0817913	0.00431088	0.0811366	0.00556608	0.081935	0.00464094	0.0817148	0.00551429		0.0812346	0.00993557	0.0815666	0.00971849	0.079147
0.0796359	0.00859153	0.0781497	0.00239327	0.0804448	0.00794615	0.0814639	0.00380782		0.0801707	0.0104698	0.0798686	0.0129695	0.0810142	0.00287286	0.0799952	0.00404811		0.0819316	0.00635773	0.0809914	0.00516627	0.0794729	0.0150555	0.0818872	0.00659784		0.081731	0.00362349	0.0775775	0.00473904	0.0812351	0.00533021	0.0821126	0.00456196		0.0820555	0.00426667	0.0814266	0.00599984	0.0821447	0.00461186	0.0819331	0.00569706		0.0814946	0.0106155	0.0818207	0.0102178	0.0793929
0.0798804	0.0085037	0.0784247	0.00206381	0.0806787	0.0078425	0.081703	0.00324711		0.0803257	0.0103535	0.0800729	0.0137057	0.0813031	0.00374749	0.0803534	0.00307815		0.0822411	0.00614362	0.0813154	0.00514695	0.0796599	0.0149035	0.0820492	0.00632978		0.082009	0.00319272	0.0778182	0.0038247	0.0815071	0.00533961	0.082402	0.00400629		0.0823198	0.0040811	0.0816586	0.00598045	0.0824069	0.00536335	0.0822242	0.00505916		0.0817027	0.0105212	0.0820748	0.00907447	0.0796389
0.0801249	0.00848185	0.0786309	0.00224187	0.0809125	0.00739636	0.081942	0.00391719		0.0806359	0.0103183	0.0802772	0.0142231	0.0815921	0.00324706	0.0805922	0.00322954		0.0824474	0.00696336	0.0815314	0.00511548	0.0798468	0.0147415	0.0823732	0.00650964		0.0821943	0.00343015	0.0780589	0.00405647	0.0817791	0.00600751	0.0826191	0.00390609		0.0825179	0.00371706	0.0818906	0.00581252	0.0826691	0.0046832	0.0824425	0.0050489		0.0819627	0.0102631	0.0823289	0.00962086	0.0798848
0.0803695	0.00828362	0.0789058	0.00205826	0.0811464	0.0073227	0.0822409	0.00368207		0.0807909	0.0103967	0.0804814	0.013622	0.0817848	0.00322841	0.080831	0.00350555		0.082757	0.00710978	0.0817474	0.00525167	0.0802208	0.0150014	0.0825352	0.00663175		0.0824722	0.00357544	0.0782996	0.00414825	0.0819605	0.00552828	0.0828361	0.00365143		0.0827821	0.0047671	0.0821226	0.00635027	0.0829313	0.00430137	0.0826608	0.00515481		0.0822227	0.0101508	0.082583	0.00913292	0.0801308
0.080614	0.00953145	0.0791807	0.00194744	0.0813802	0.0080592	0.0824799	0.00431938		0.0811011	0.0107501	0.0806857	0.0136162	0.0820738	0.00291299	0.0810698	0.00359632		0.0829633	0.00708022	0.0819633	0.00494056	0.0804078	0.0148869	0.0828591	0.00699111		0.0827501	0.00288873	0.0785402	0.00367734	0.0822325	0.00555086	0.0831255	0.00422003		0.0830464	0.00453784	0.0824125	0.00519893	0.083141	0.00457585	0.0829518	0.00497257		0.0824828	0.0105259	0.0828371	0.00936899	0.0803767
0.0808585	0.00854332	0.0793869	0.00256459	0.0816141	0.00736738	0.082719	0.00449729		0.0812562	0.0105194	0.0810942	0.0131226	0.0822664	0.00325964	0.0813086	0.00342883		0.0831696	0.00731311	0.0822873	0.00493859	0.0805948	0.0151202	0.0830211	0.00675756		0.0829354	0.00376077	0.0787809	0.00415105	0.0825044	0.00542504	0.0833426	0.00409333		0.0833106	0.00418882	0.0826445	0.00651532	0.0834032	0.00444386	0.0831701	0.00547361		0.0827428	0.0104262	0.0830912	0.00873782	0.0806719
0.0811031	0.00841048	0.0796619	0.00215184	0.0818479	0.00684975	0.0829581	0.00392544		0.0815663	0.0104645	0.0812985	0.0137216	0.0825554	0.00262664	0.0815474	0.00379978		0.0834791	0.00696578	0.0825033	0.00468525	0.0809688	0.0158307	0.0833451	0.00697672		0.0832134	0.00378465	0.0791018	0.00421334	0.0827764	0.00580373	0.083632	0.00414272		0.0835748	0.00422302	0.0828765	0.00597233	0.0836654	0.00435506	0.0834612	0.00498033		0.0830028	0.0101692	0.0833453	0.00988119	0.0809178
0.0813476	0.00876118	0.0798681	0.00211886	0.0820818	0.00764064	0.0832569	0.00418345		0.0818764	0.0100976	0.0815028	0.0146365	0.0828444	0.00305581	0.0817862	0.00348005		0.0836855	0.00768543	0.0828273	0.00488919	0.0811558	0.0157303	0.0836691	0.00640008		0.0834913	0.00356876	0.0793425	0.00420335	0.0829578	0.00542063	0.083849	0.0042588		0.083839	0.00424305	0.0831085	0.00617765	0.0838751	0.00495785	0.0837522	0.00483467		0.0832108	0.0100021	0.0835994	0.00951867	0.0811638
0.0815921	0.00882284	0.080143	0.00251824	0.0824325	0.00801108	0.083496	0.00371926		0.0821866	0.0105477	0.081707	0.0139207	0.0831334	0.00338009	0.0820249	0.00361613		0.083995	0.00690806	0.0830432	0.00534993	0.0813428	0.014815	0.083831	0.00682386		0.0836766	0.0034488	0.0795029	0.00440064	0.0832298	0.00592062	0.0840661	0.00437126		0.0841033	0.00369622	0.0833985	0.00609873	0.0841373	0.00430573	0.0839705	0.0049865		0.0834709	0.0107781	0.0838535	0.00914966	0.0814097
0.0818367	0.00925368	0.0803492	0.00217418	0.0826664	0.00767478	0.0837351	0.00448145		0.0823416	0.0104746	0.0821156	0.0136014	0.0833261	0.00289746	0.0822637	0.00362656		0.0842013	0.00726936	0.0832592	0.00474381	0.0817168	0.0154403	0.084155	0.00728903		0.0839545	0.00361627	0.0798238	0.00479505	0.0834111	0.00641006	0.0843555	0.00457744		0.0843675	0.0044317	0.0836305	0.00622849	0.0843995	0.00530012	0.0841888	0.00574084		0.0837309	0.0101964	0.0841076	0.00922123	0.0816557
0.0820812	0.00923637	0.0806241	0.002122	0.0829002	0.00776049	0.0839741	0.00471337		0.0826518	0.0104112	0.0823198	0.0136215	0.0836151	0.00332516	0.0826219	0.00423981		0.0845108	0.00745885	0.0834752	0.00572809	0.0819038	0.0151935	0.084317	0.00701215		0.0842325	0.00402395	0.0800645	0.00480875	0.0836831	0.00572501	0.0845725	0.00433604		0.0845656	0.00410361	0.0838624	0.00608237	0.0846617	0.00466377	0.0844799	0.00506389		0.0839909	0.0110574	0.0843617	0.00971071	0.0819016
0.0823257	0.00974817	0.0808303	0.00239219	0.0831341	0.00841713	0.0842132	0.00457821		0.0828068	0.0102172	0.0825241	0.0152582	0.0838077	0.00312685	0.0828607	0.00336108		0.0847172	0.00689262	0.0837992	0.00550912	0.0820908	0.0154705	0.084479	0.0075969		0.0845104	0.00426708	0.0803052	0.00448679	0.0839551	0.00618319	0.0847896	0.00457586		0.0848299	0.00431217	0.0840944	0.00559188	0.0848714	0.00482967	0.0846982	0.00470848		0.084199	0.0103932	0.0846158	0.00979597	0.0821968
0.0825703	0.00974048	0.0811053	0.00214309	0.0833679	0.00774844	0.0844523	0.00387273		0.083117	0.0104857	0.0827284	0.0142875	0.0840967	0.00268941	0.0830995	0.00345571		0.0849235	0.0071123	0.0840151	0.00497938	0.0824648	0.0149449	0.0848029	0.00681008		0.0846957	0.00436477	0.0805459	0.00486143	0.0842271	0.00568852	0.085079	0.00405039		0.0850941	0.00387693	0.0843264	0.00641475	0.0851336	0.00448318	0.0849892	0.00524987		0.084459	0.0105135	0.0848699	0.00972356	0.0824427
0.0828148	0.009646	0.0813802	0.00254254	0.0836018	0.00721876	0.0846914	0.00458338		0.083272	0.0108806	0.0831369	0.0141286	0.0842894	0.00336825	0.0833383	0.00353883		0.085233	0.00694343	0.0843391	0.00582802	0.0826518	0.015494	0.0849649	0.0075236		0.0849736	0.0038381	0.0807865	0.00397356	0.0844084	0.00627336	0.085296	0.00399231		0.0853583	0.00384967	0.0845584	0.0066442	0.0853958	0.00436575	0.0852075	0.00529268		0.084719	0.0107463	0.085124	0.00963724	0.0826887
0.0830593	0.00957551	0.0815864	0.00188521	0.0838356	0.00764745	0.0849902	0.00381199		0.0835822	0.0107396	0.0833412	0.0142723	0.0845784	0.00354373	0.0835771	0.00298918		0.0855425	0.00729275	0.0845551	0.00525492	0.0828388	0.0148324	0.0852889	0.00680076		0.0851589	0.00387775	0.0810272	0.00440888	0.0846804	0.00587916	0.0855131	0.00384805		0.0856225	0.00452318	0.0848484	0.00581649	0.0856055	0.00466597	0.0854986	0.00498683		0.0849791	0.0106604	0.0853781	0.00994967	0.0829346
0.0833039	0.0101077	0.0818613	0.00205765	0.0840695	0.00738561	0.0852293	0.00435592		0.0838923	0.0107932	0.0835454	0.0141111	0.0848674	0.00274119	0.0838159	0.00338688		0.0857489	0.00762181	0.084771	0.00506409	0.0830258	0.0153084	0.0856129	0.0073751		0.0854369	0.00353757	0.0813481	0.00461338	0.0849524	0.00590428	0.0858025	0.00444295		0.0858207	0.00372946	0.0850804	0.00648609	0.0858677	0.00488359	0.0857169	0.00507967		0.0852391	0.0106392	0.0856322	0.0100683	0.0831806
0.0835484	0.00947196	0.0820675	0.00158714	0.0843034	0.0052599	0.0854683	0.00435766		0.0840474	0.0108231	0.0837497	0.0137199	0.0851564	0.0029034	0.0840547	0.00359693		0.0860584	0.00784955	0.085095	0.00561534	0.0833998	0.0154799	0.0857748	0.00744685		0.0857148	0.00372534	0.0815888	0.0045159	0.0851337	0.00561668	0.0860196	0.00400165		0.0860849	0.00466934	0.0853123	0.0060836	0.0861299	0.00505122	0.0860079	0.00486015		0.0854471	0.0108678	0.0858863	0.00974313	0.0834265
0.0837929	0.0104587	0.0823425	0.00233245	0.0846541	0.00560165	0.0857074	0.00433114		0.0843575	0.0103892	0.083954	0.0143905	0.085349	0.00309241	0.0842935	0.00346058		0.0862647	0.00784064	0.085311	0.00542463	0.0835867	0.0160081	0.0860988	0.00718795		0.0859927	0.00425117	0.0818295	0.00448228	0.0854057	0.00644388	0.086309	0.00469559		0.0863491	0.00394465	0.0855443	0.00623512	0.0863396	0.00389388	0.0862262	0.0057599		0.0857072	0.0107885	0.0861404	0.00975112	0.0836725
0.0840375	0.00906421	0.0826174	0.00320575	0.084888	0.0071999	0.0859465	0.00430214		0.0846677	0.0106398	0.0841582	0.0146509	0.085638	0.00205104	0.0845323	0.00362022		0.0864711	0.00760246	0.085527	0.00621224	0.0837737	0.0157302	0.0862608	0.00712019		0.086178	0.00328472	0.0820701	0.00465967	0.0856777	0.00562839	0.086526	0.00450376		0.0866134	0.00368811	0.0857763	0.00617031	0.0866018	0.00457103	0.0864445	0.00581909		0.0859672	0.0104891	0.0863945	0.00965172	0.0839184
0.084282	0.00960448	0.0828236	0.0028507	0.0851218	0.00725851	0.0862453	0.00450861		0.0848227	0.0106638	0.0845668	0.0142306	0.0858307	0.00302794	0.084771	0.00338371		0.0867806	0.00712539	0.0858509	0.00565571	0.0841477	0.0155073	0.0865848	0.00685101		0.086456	0.00408752	0.0823108	0.00444122	0.0859497	0.00593607	0.0867431	0.00450478		0.0868115	0.00452059	0.0860663	0.00668124	0.086864	0.00523985	0.0867356	0.0055427		0.0861752	0.010244	0.0866486	0.00980341	0.0841644
0.0845265	0.00971353	0.0830985	0.00229679	0.0853557	0.00616989	0.0864844	0.00406377		0.0851329	0.0110536	0.084771	0.0150011	0.0861197	0.00299931	0.0850098	0.0039281		0.0869869	0.00796155	0.0860669	0.00593308	0.0843347	0.0159563	0.0867467	0.00719103		0.0866413	0.00352003	0.0825515	0.00481612	0.086131	0.00656151	0.0870325	0.00501461		0.0870757	0.0047865	0.0862983	0.00625928	0.0871261	0.00475329	0.0870267	0.0059555		0.0864353	0.0111155	0.0869027	0.00981809	0.0844595
0.0847711	0.0112387	0.0833735	0.00276486	0.0855895	0.00883108	0.0867235	0.00422548		0.0852879	0.0107611	0.0849753	0.0144093	0.0864087	0.00298335	0.0852486	0.00409559		0.0872964	0.00776224	0.0863909	0.00557068	0.0845217	0.016246	0.0870707	0.00694365		0.0869192	0.00401824	0.0827922	0.00478515	0.086403	0.0062862	0.0872495	0.00457242		0.08734	0.00388561	0.0865303	0.00595289	0.0873359	0.00461165	0.0872449	0.00552852		0.0866953	0.0104023	0.0871568	0.00974294	0.0847055
0.0850156	0.0102288	0.0835797	0.00259884	0.0858234	0.00815362	0.0869625	0.00460967		0.0855981	0.0110163	0.0851796	0.014503	0.0866013	0.00274739	0.0854874	0.0037232		0.0875028	0.00755356	0.0866069	0.00572408	0.0848957	0.0161353	0.0872327	0.00665618		0.0871971	0.00386758	0.0830328	0.00462916	0.086675	0.00658937	0.0875389	0.0043603		0.0876042	0.00455301	0.0867623	0.00588334	0.0875981	0.00453712	0.0874632	0.00549398		0.0869033	0.0107944	0.0874109	0.0103464	0.0849022
0.0852601	0.0111413	0.0838546	0.00244436	0.0860572	0.00753091	0.0872614	0.00441211		0.0857532	0.0112154	0.0855881	0.0147673	0.0868903	0.00325214	0.0857262	0.00384195		0.0877091	0.00734415	0.0868228	0.00541389	0.0850827	0.0164329	0.0875566	0.00683649		0.0874751	0.00394204	0.0832735	0.004521	0.086947	0.00586588	0.087756	0.0043708		0.0878024	0.00444033	0.0870522	0.00616731	0.0878602	0.00400862	0.0877543	0.00579813		0.0871634	0.0107891	0.087665	0.0103781	0.0851974
0.0855046	0.0101289	0.0840608	0.00229888	0.0862911	0.00878364	0.0875005	0.00398738		0.0860633	0.0103155	0.0857924	0.0142557	0.087083	0.00364468	0.085965	0.00383769		0.0880186	0.00776044	0.0870388	0.0057289	0.0852697	0.0161248	0.0877186	0.00718288		0.0876604	0.00356295	0.0835142	0.00410396	0.0871283	0.00677434	0.0880454	0.00437956		0.0880666	0.00389915	0.0872842	0.00672132	0.08807	0.00481068	0.0879726	0.00490249		0.0874234	0.0111648	0.0879191	0.0103007	0.0854433
0.0857492	0.0102944	0.0843357	0.00216994	0.0866419	0.00819483	0.0877395	0.00480068		0.0863734	0.0113581	0.0859967	0.0144187	0.087372	0.00258104	0.0863232	0.00403877		0.0882249	0.0073453	0.0873628	0.00561834	0.0856437	0.0164211	0.0880426	0.00558602		0.0879383	0.00365029	0.0837549	0.00408437	0.0874003	0.00612261	0.0882624	0.00412937		0.0883308	0.00382961	0.0875162	0.00639314	0.0883322	0.00488942	0.0882637	0.00508953		0.0876834	0.0103047	0.0881732	0.0100354	0.0856893
0.0859937	0.00926564	0.0846107	0.00235754	0.0868757	0.00821652	0.0879786	0.00402987		0.0865285	0.0112415	0.0862009	0.0146492	0.087661	0.00300021	0.086562	0.00375832		0.0885345	0.00786765	0.0875788	0.00567078	0.0858307	0.0164078	0.0882046	0.00683671		0.0882162	0.00392618	0.0840758	0.00417034	0.0875816	0.00653132	0.0884795	0.00402602		0.088595	0.00412803	0.0877482	0.00612713	0.0885943	0.00493194	0.0885547	0.00611576		0.0878915	0.0109496	0.0884273	0.00992685	0.0859352
0.0862382	0.0109017	0.0848169	0.00195681	0.0871096	0.00763015	0.0882177	0.00488078		0.0868386	0.0114826	0.0864052	0.0149061	0.08795	0.00320013	0.0868008	0.00380946		0.088844	0.00771927	0.0879027	0.00644803	0.0860177	0.0160828	0.0885285	0.00795204		0.0884015	0.00326687	0.0842362	0.00490075	0.0878536	0.0064072	0.0887689	0.00399208		0.0887932	0.00414298	0.0880382	0.00652656	0.0888565	0.00500849	0.088773	0.00530606		0.0881515	0.0114042	0.0886814	0.0108298	0.0861812
0.0864828	0.010412	0.0850918	0.00194056	0.0873434	0.00816909	0.0884567	0.00432623		0.0871488	0.0106019	0.0868137	0.014471	0.0881426	0.00327125	0.0870396	0.00367804		0.0890503	0.00836448	0.0881187	0.00607241	0.0862047	0.0167369	0.0888525	0.00688776		0.0886795	0.00385298	0.0844769	0.00495404	0.0881256	0.0055612	0.0889859	0.00495325		0.0890574	0.00431593	0.0882702	0.00627602	0.0890663	0.00464125	0.0889913	0.00558656		0.0884115	0.0109835	0.0889355	0.0108195	0.0864271
0.0867273	0.0103359	0.0853667	0.00243101	0.0875773	0.0100875	0.0887556	0.00383548		0.0873038	0.0111452	0.087018	0.0155187	0.0884316	0.00347585	0.0872784	0.00351714		0.0893598	0.00716363	0.0883347	0.00605048	0.0865787	0.0169043	0.0890145	0.00780276		0.0889574	0.0036547	0.0847176	0.00447101	0.0883976	0.00632377	0.0892753	0.0051239		0.0893216	0.00467858	0.0885021	0.00647945	0.0893284	0.00456814	0.0892824	0.00669159		0.0886716	0.0107468	0.0891896	0.0103749	0.0866731
0.0869718	0.010344	0.0856417	0.00266679	0.0878111	0.00937767	0.0889947	0.00505145		0.087614	0.0112732	0.0872223	0.0150245	0.0886243	0.00320769	0.0875172	0.00425962		0.0895662	0.00839985	0.0886586	0.00621897	0.0867657	0.0165352	0.0891765	0.00788069		0.0891427	0.00369572	0.0850385	0.00459324	0.0886696	0.00559176	0.0894924	0.00497693		0.0895859	0.00429032	0.0887341	0.006923	0.0895906	0.00514131	0.0895734	0.00535333		0.0888796	0.0109104	0.0894437	0.0103018	0.086919
0.0872164	0.0109593	0.0858479	0.00242316	0.088045	0.00869992	0.0892337	0.00466592		0.0879241	0.0109739	0.0874265	0.0155231	0.0889133	0.00301168	0.0877559	0.00404552		0.0897725	0.00756854	0.0888746	0.00604993	0.0869527	0.0161038	0.0895004	0.00685559		0.0894206	0.00346711	0.0852791	0.0044315	0.0888509	0.00611076	0.0897094	0.00484988		0.0898501	0.00409429	0.0890241	0.00685279	0.0898004	0.00499117	0.0897917	0.0057337		0.0891396	0.010848	0.0896978	0.0104492	0.087165
0.0875424	0.0108957	0.0861228	0.00247241	0.0882788	0.00840073	0.0894728	0.00401204		0.0880792	0.0112447	0.0876308	0.0146458	0.0892023	0.00329919	0.0879947	0.00398941		0.090082	0.00796059	0.0890906	0.00587208	0.0873266	0.0167603	0.0896624	0.00716937		0.0896986	0.00476538	0.0855198	0.00453859	0.0891229	0.00586742	0.0899988	0.0042342		0.0900482	0.00441495	0.0892561	0.00659017	0.0900625	0.00490547	0.09001	0.0055996		0.0893997	0.0109998	0.0899519	0.0106597	0.0874109
0.0877869	0.0109408	0.086329	0.00252143	0.0885127	0.00733271	0.0897716	0.00498333		0.0883893	0.0117975	0.0878351	0.0143644	0.0894913	0.0037712	0.0882335	0.00385394		0.0902883	0.00761619	0.0894146	0.00594464	0.0875136	0.0164432	0.0899864	0.00648405		0.0899765	0.00405453	0.0857605	0.00429381	0.0893949	0.00605889	0.0902159	0.00477592		0.0903125	0.00494053	0.0894881	0.00637799	0.0903247	0.00462632	0.0903011	0.0053707		0.0896077	0.0105724	0.090206	0.0105462	0.0876569
0.08795	0.011037	0.0866039	0.00224373	0.0887465	0.00797097	0.0900107	0.00434352		0.0885444	0.0115083	0.0882436	0.0150272	0.0896839	0.00365393	0.0884723	0.00397856		0.0905978	0.00688305	0.0896305	0.00594272	0.0877006	0.0161607	0.0901484	0.00692269		0.0902545	0.00421304	0.0860012	0.00543999	0.0895763	0.00613754	0.0905053	0.00469828		0.0905767	0.00475762	0.089778	0.0068114	0.0905345	0.00472593	0.0905921	0.00653461		0.0898677	0.0110759	0.0904601	0.0101314	0.0879028
0.0881945	0.010711	0.0868789	0.00229062	0.0889804	0.00619637	0.0902498	0.00353023		0.0888545	0.0115177	0.0884479	0.0149441	0.0899729	0.00284405	0.0887111	0.00383158		0.0908042	0.00955469	0.0898465	0.00668932	0.0880746	0.0169659	0.0904723	0.0079935		0.0904397	0.00362513	0.0862418	0.00457501	0.0898482	0.0061465	0.0907224	0.00480941		0.0908409	0.00447134	0.09001	0.007116	0.0907966	0.00476152	0.0908104	0.00592875		0.0901277	0.0107722	0.0906719	0.0105567	0.0881488
0.0885205	0.0111538	0.0870851	0.00273148	0.0892142	0.00797316	0.0904889	0.00415977		0.0891647	0.0116822	0.0886521	0.0150093	0.0901656	0.00332959	0.0889499	0.00368962		0.0911137	0.00786606	0.0901705	0.00597563	0.0882616	0.0166296	0.0906343	0.0071767		0.0907177	0.00326024	0.0864825	0.00455443	0.0901202	0.00615517	0.0910118	0.00497885		0.0910391	0.00490409	0.090242	0.00740891	0.0910588	0.00449838	0.0910287	0.00554958		0.0903358	0.0111636	0.0909683	0.0105104	0.0883947
0.0887651	0.0102631	0.08736	0.00232628	0.0894481	0.00857651	0.0907877	0.00390591		0.0894748	0.0115667	0.0890607	0.0148669	0.0904546	0.00221906	0.0891887	0.00426334		0.09132	0.00864859	0.0903865	0.00619602	0.0884486	0.0165448	0.0909583	0.00724198		0.090903	0.00410717	0.0867232	0.00495698	0.0903922	0.00706939	0.0912288	0.00488305		0.0913033	0.00492185	0.090474	0.00627367	0.091321	0.00529387	0.0913198	0.00567283		0.0905958	0.0110249	0.0911801	0.0114273	0.0886407
0.0890096	0.0101785	0.0876349	0.00290036	0.0896819	0.0109771	0.0910268	0.00339059		0.0896299	0.0123444	0.0892649	0.0147491	0.0907436	0.003146	0.0894275	0.00451745		0.0916295	0.00858957	0.0906024	0.00672615	0.0888226	0.0171062	0.0912822	0.00667292		0.0911809	0.00416351	0.0869639	0.00437758	0.0905736	0.00638313	0.0915182	0.00534071		0.0915675	0.00406533	0.090764	0.00667184	0.0915307	0.00447413	0.0915381	0.00636514		0.0908558	0.0105656	0.0914342	0.0105181	0.0888866
0.0892541	0.0113583	0.0879099	0.00263386	0.0900327	0.00902126	0.0912659	0.00475406		0.08994	0.0110917	0.0894692	0.0151138	0.0910326	0.00338007	0.0896663	0.00401535		0.0918359	0.00848131	0.0909264	0.00668902	0.0890096	0.017043	0.0914442	0.00662016		0.0914588	0.00330307	0.0872045	0.00398926	0.0908456	0.00648339	0.0917353	0.00502756		0.0918317	0.00451267	0.090996	0.00630962	0.0917929	0.0049558	0.0918291	0.00605114		0.0911159	0.0104726	0.0916883	0.0102113	0.0891326
0.0894987	0.0114695	0.0881161	0.00251406	0.0902666	0.00919986	0.0915049	0.0045574		0.0900951	0.0114956	0.0896735	0.0151962	0.0912252	0.00278114	0.0899051	0.00401883		0.0921454	0.00853715	0.0911424	0.007078	0.0891966	0.0168612	0.0917682	0.0067165		0.0917368	0.00425438	0.0874452	0.00482601	0.0911175	0.00631289	0.0919523	0.00434827		0.0920299	0.00447629	0.091228	0.00690982	0.0920551	0.00509831	0.0920474	0.00546748		0.0913239	0.0109239	0.0919424	0.010586	0.0893785
0.0897432	0.0112558	0.088391	0.00315629	0.0905004	0.00829913	0.0918038	0.00479293		0.0904052	0.0117013	0.0898777	0.0154642	0.0915142	0.00326156	0.0901439	0.00441573		0.0923517	0.00754605	0.0914663	0.00670935	0.0893836	0.0170915	0.0919302	0.00709266		0.0919221	0.00410063	0.0877661	0.00479069	0.0913895	0.00745105	0.0922417	0.00475885		0.0922941	0.00375542	0.0914599	0.00641035	0.0923173	0.00495142	0.0922657	0.00571509		0.0915839	0.0115824	0.0921965	0.0109334	0.0896245
0.0899877	0.0113612	0.0885972	0.00245896	0.0907343	0.00617136	0.0920428	0.00466415		0.0905603	0.0120485	0.090082	0.0149914	0.0917069	0.00289616	0.0905021	0.00449748		0.0925581	0.00806154	0.0916823	0.00665391	0.0897576	0.0171434	0.0922541	0.00704147		0.0922	0.003895	0.0879266	0.00473911	0.0915709	0.00701713	0.0924588	0.00460309		0.0925583	0.00449659	0.0917499	0.00735059	0.092527	0.00493979	0.0925568	0.00581382		0.091844	0.011411	0.0924506	0.0114977	0.0898704
0.0902323	0.0110657	0.0888721	0.00288665	0.0909681	0.0088034	0.0922819	0.00447289		0.0908704	0.012071	0.0902863	0.0149336	0.0919959	0.00416067	0.0907408	0.00443243		0.0928676	0.00881013	0.0918983	0.0067385	0.0899446	0.0177871	0.0924161	0.00718898		0.0923853	0.00365127	0.0881672	0.00522009	0.0918429	0.00677086	0.0927482	0.00509426		0.0928226	0.00441293	0.0919819	0.00641954	0.0927892	0.00494024	0.0928478	0.00567719		0.092104	0.0112766	0.0927047	0.0110712	0.0901164
0.0904768	0.0113353	0.0891471	0.00270144	0.091202	0.0094672	0.092521	0.00511746		0.0911806	0.0122571	0.0904905	0.0152387	0.0922848	0.0044178	0.0908602	0.00422914		0.0930739	0.00816613	0.0921143	0.00685368	0.0901316	0.01734	0.0927401	0.00656307		0.0926632	0.00359034	0.0884079	0.00456665	0.0921149	0.00657391	0.0929652	0.00470544		0.0930207	0.0042485	0.0922139	0.00665133	0.0930514	0.00426791	0.0930661	0.00585244		0.092312	0.0115102	0.0929588	0.0106112	0.0903623
0.0907213	0.0114453	0.0893533	0.00318816	0.0914358	0.00717071	0.0928198	0.00485007		0.0913356	0.0117754	0.0908991	0.0157484	0.0925738	0.00336057	0.0912184	0.00436528		0.0933834	0.00785984	0.0924382	0.00729727	0.0905056	0.0173411	0.0929021	0.00715949		0.0929412	0.00461199	0.0886486	0.00490909	0.0922962	0.00719473	0.0931823	0.00488105		0.0932849	0.00470176	0.0925039	0.00644247	0.0933136	0.00434242	0.0932844	0.00601021		0.0925721	0.0116175	0.0931705	0.0112295	0.0906083
0.0909659	0.0111373	0.0896282	0.0031484	0.0916697	0.00895994	0.0930589	0.00469115		0.0916458	0.0114704	0.0911033	0.0153783	0.0927665	0.00277798	0.0913378	0.00435901		0.0935898	0.00791636	0.0926542	0.00632532	0.0906926	0.0173323	0.093226	0.00711454		0.0932191	0.00376988	0.0888893	0.00432452	0.0925682	0.00640032	0.0934717	0.00557952		0.0935492	0.00450471	0.0927359	0.00698859	0.0935233	0.00474423	0.0935755	0.00649185		0.0928321	0.0113478	0.0934246	0.0110401	0.0908542
0.0912104	0.0116968	0.0899031	0.00252537	0.0919035	0.00988754	0.093298	0.00547749		0.0919559	0.011851	0.0913076	0.0157478	0.0930555	0.00280377	0.0915766	0.00445282		0.0938993	0.00817426	0.0928702	0.00674833	0.0908796	0.0174853	0.093388	0.00709248		0.0934971	0.00414517	0.0892102	0.00472279	0.0928402	0.00714032	0.0936887	0.00419852		0.0937473	0.0045073	0.0929678	0.00758045	0.0937855	0.00463683	0.0937938	0.00581333		0.0930921	0.0111792	0.0936787	0.0109234	0.0911002
0.0915364	0.0121212	0.0901093	0.00225673	0.0922543	0.00850097	0.093537	0.00458885		0.092111	0.0119597	0.0915119	0.0150834	0.0932482	0.0029095	0.0919348	0.00423261		0.0941056	0.00821428	0.0931942	0.00691893	0.0912535	0.0173085	0.093712	0.00669388		0.0936823	0.00453206	0.0894508	0.00452115	0.0931122	0.00608239	0.0939781	0.00514791		0.0940116	0.00404465	0.0932578	0.00775743	0.0940477	0.00464521	0.0940848	0.00599499		0.0933522	0.0105064	0.0939328	0.0117263	0.0913461
0.0916995	0.0120893	0.0903843	0.00310417	0.0924881	0.00943472	0.0938359	0.00437036		0.0924211	0.0124335	0.0919204	0.0156917	0.0935371	0.00277797	0.0921736	0.00417363		0.0944151	0.0090712	0.0934101	0.00736343	0.0914405	0.0177223	0.094036	0.00700062		0.0939603	0.00354883	0.0896113	0.00416805	0.0932935	0.00628233	0.0941952	0.00468835		0.0942758	0.00423941	0.0934898	0.00658951	0.0943098	0.00450358	0.0943031	0.00572598		0.0936122	0.0112028	0.0941869	0.0106318	0.0915921
0.091944	0.0121092	0.0906592	0.00272858	0.092722	0.00830842	0.0940749	0.00498339		0.0927313	0.0129101	0.0921247	0.016307	0.0937298	0.00348472	0.0924124	0.00410695		0.0946215	0.00845301	0.0936261	0.00788297	0.0916275	0.0179939	0.0941979	0.00815797		0.0942382	0.00404347	0.0899322	0.00519159	0.0935655	0.00683029	0.0944122	0.00487894		0.0944739	0.0041064	0.0937798	0.00745919	0.094572	0.00516197	0.0945942	0.00549736		0.0938202	0.0113311	0.0943987	0.0112235	0.091838
0.0921885	0.011608	0.0908654	0.00192941	0.0929558	0.0109232	0.094314	0.00543035		0.0928863	0.0119918	0.092329	0.0158041	0.0940188	0.00294142	0.0926512	0.00447954		0.0948278	0.00877725	0.0938421	0.00698348	0.0918145	0.0172328	0.0945219	0.00714356		0.0945162	0.00496591	0.0901729	0.00510057	0.0938375	0.00710071	0.0947016	0.00513112		0.0947382	0.00480343	0.0940118	0.00685404	0.0947817	0.00511509	0.0948125	0.00642532		0.0940803	0.0116505	0.0946528	0.0110953	0.092084
0.0925146	0.01037	0.0911403	0.00232868	0.0931897	0.00869422	0.0945531	0.00506451		0.0931965	0.0126521	0.0925332	0.0155123	0.0943078	0.00297152	0.09289	0.0041149		0.0951373	0.00779023	0.0941661	0.00750048	0.0921885	0.0170449	0.0946839	0.00735646		0.0947015	0.00409553	0.0904135	0.00441993	0.0941095	0.0072117	0.0949911	0.00481345		0.0950024	0.00486139	0.0942438	0.00647487	0.0950439	0.00513065	0.0951036	0.00666597		0.0943403	0.0115306	0.0949069	0.0106473	0.0923299
0.0927591	0.0102796	0.0914153	0.00213936	0.0934235	0.00848534	0.0948519	0.00436433		0.0933515	0.0117959	0.0929418	0.0158324	0.0945005	0.00348541	0.0931288	0.00403771		0.0954468	0.0100325	0.094382	0.00680853	0.0923755	0.0177154	0.0950079	0.00762966		0.0949794	0.0042138	0.0906542	0.00490206	0.0943815	0.00719367	0.0952081	0.00526394		0.0952666	0.00447842	0.0945337	0.00650904	0.0953061	0.00504978	0.0953218	0.0059667		0.0946003	0.0114404	0.095161	0.0110113	0.0925759
0.0930036	0.0111399	0.0916215	0.00274527	0.0936574	0.00829426	0.095091	0.00458054		0.0936617	0.0125534	0.093146	0.0156888	0.0947894	0.00294576	0.0933675	0.00447752		0.0956532	0.00915084	0.094706	0.0075358	0.0925625	0.0179484	0.0951698	0.00767299		0.0952573	0.00392774	0.0908949	0.00485313	0.0945628	0.00639253	0.0954975	0.0047589		0.0954648	0.00478332	0.0947657	0.0071245	0.0955683	0.00478144	0.0956129	0.0059878		0.0948604	0.0112592	0.0953727	0.0107189	0.0928218
0.0932482	0.0118334	0.0918964	0.00262922	0.0938912	0.00846411	0.0953301	0.00490685		0.0939718	0.012856	0.0933503	0.0165506	0.0949821	0.00297044	0.0936063	0.00504445		0.0958595	0.0092884	0.094922	0.00741869	0.0929365	0.0173198	0.0954938	0.0083062		0.0954426	0.00353538	0.0911356	0.00429164	0.0948348	0.00663699	0.0957146	0.00480852		0.095729	0.00428774	0.0949977	0.00709636	0.095778	0.00414192	0.0958312	0.0066844		0.0951204	0.011402	0.0956268	0.0109138	0.0930678
0.0934927	0.0122596	0.0921713	0.00267364	0.0941251	0.00943705	0.0955691	0.00499222		0.0941269	0.0130157	0.0935546	0.0161944	0.0952711	0.00333632	0.0938451	0.00467971		0.096169	0.00885955	0.095138	0.00725513	0.0931235	0.0175426	0.0956558	0.00770925		0.0957206	0.00382703	0.0913762	0.00531278	0.0950161	0.00673083	0.096004	0.00477372		0.0959932	0.00485095	0.0952877	0.00737508	0.0960402	0.00488182	0.0960495	0.00606545		0.0953804	0.0109906	0.0958809	0.0101639	0.0933137
0.0937372	0.0122059	0.0924463	0.00248182	0.094359	0.00854336	0.0958082	0.00460372		0.094437	0.012853	0.0937588	0.0157673	0.0955601	0.00339222	0.0940839	0.00464764		0.0963753	0.00816365	0.0953539	0.00709562	0.0933105	0.0172838	0.0959798	0.00686948		0.0959985	0.00430477	0.0916169	0.00446056	0.0952881	0.00610893	0.096221	0.00500516		0.0962574	0.0047182	0.0955197	0.00657256	0.0963024	0.00449719	0.0963406	0.00647757		0.0955885	0.0111982	0.096135	0.0109573	0.0935597
0.0939817	0.0121392	0.0926525	0.00262554	0.0945928	0.00908434	0.0960473	0.00450699		0.0947472	0.0124181	0.0939631	0.0159507	0.0957528	0.00347636	0.0944421	0.0047903		0.0965817	0.00931541	0.0956779	0.0069751	0.0936845	0.0177681	0.0961417	0.00727597		0.0962764	0.00472858	0.0918576	0.0053804	0.0955601	0.00627017	0.0964381	0.00535846		0.0964556	0.00514885	0.0957517	0.00680303	0.0965646	0.00446501	0.0965588	0.0063588		0.0958485	0.0112003	0.0963891	0.0117257	0.0938056
0.0942263	0.0117238	0.0929274	0.00271705	0.0948267	0.00868793	0.0962864	0.00382517		0.0949022	0.0127412	0.0943716	0.0154396	0.0960417	0.00382282	0.0945615	0.00468868		0.0968912	0.00884101	0.0958939	0.0074368	0.0938715	0.0175101	0.0964657	0.00766412		0.0964617	0.00411885	0.0920983	0.00490324	0.0958321	0.0067756	0.0967275	0.00532721		0.0967198	0.00491931	0.0960416	0.00734543	0.0968267	0.00468868	0.0967771	0.00486313		0.0961085	0.0120219	0.0966009	0.0118557	0.0940516
0.0944708	0.0124847	0.0932023	0.0029111	0.0950605	0.00941752	0.0965852	0.00527562		0.0952124	0.0128455	0.0945759	0.0162673	0.0962344	0.00335725	0.0948003	0.00428777		0.0970975	0.0091696	0.0961099	0.00764652	0.0940585	0.0172711	0.0967897	0.00695886		0.0967397	0.0047778	0.0923389	0.00502671	0.0961041	0.00634445	0.0970169	0.00467767		0.096984	0.00454071	0.0962736	0.00737447	0.0970889	0.00418493	0.0970682	0.00563741		0.0963686	0.0113132	0.096855	0.0115957	0.0942975
0.0947153	0.012128	0.0934085	0.00281845	0.0954113	0.00858552	0.0968243	0.0048725		0.0953674	0.012414	0.0947802	0.01592	0.0965234	0.0030364	0.0950391	0.00522953		0.097407	0.00910984	0.0964338	0.00782855	0.0944325	0.0172445	0.0969517	0.00733624		0.0970176	0.00436859	0.0925796	0.00508583	0.0962854	0.00686201	0.0972339	0.00585105		0.0972483	0.00540909	0.0965636	0.00753428	0.0972987	0.0046922	0.0972865	0.00582241		0.0965766	0.0114352	0.0971091	0.0120265	0.0945435
0.0949599	0.0127896	0.0936835	0.00281817	0.0956451	0.00891638	0.0970634	0.00503749		0.0956776	0.0128557	0.0949844	0.0168932	0.0967161	0.00323172	0.0952779	0.00500751		0.0976134	0.00800217	0.0966498	0.00782733	0.0946194	0.0179367	0.0972756	0.00707261		0.0972955	0.00474834	0.0929005	0.00496959	0.0965574	0.00689307	0.097451	0.0052188		0.0974464	0.00534992	0.0967956	0.00722808	0.0975608	0.00495935	0.0975776	0.0065054		0.0968886	0.0119063	0.0973208	0.0119292	0.0948386
0.0952859	0.0125782	0.0938897	0.00279911	0.095879	0.00882973	0.0973024	0.00446479		0.0959877	0.0132856	0.095393	0.016017	0.0970051	0.00295853	0.0956361	0.00480019		0.0978197	0.00846681	0.0968658	0.00781783	0.0948064	0.0172679	0.0974376	0.00767793		0.0975735	0.00491657	0.0931412	0.00551708	0.0968294	0.00667574	0.0977404	0.00475384		0.0977107	0.00501782	0.0970276	0.00752299	0.097823	0.0038992	0.0977959	0.00639454		0.0970967	0.0117617	0.0975749	0.0119947	0.0950354
0.0955305	0.0124387	0.0941646	0.00313333	0.0961128	0.00842624	0.0976013	0.00536941		0.0961428	0.0128399	0.0955972	0.0162633	0.0971977	0.00348392	0.0958749	0.00559503		0.0981292	0.0090838	0.0971897	0.00818847	0.0949934	0.017126	0.0975996	0.00798805		0.0977588	0.00466825	0.0933819	0.00498528	0.0971014	0.00686596	0.0979574	0.00519783		0.0979749	0.00504425	0.0973176	0.00746286	0.0980852	0.00498921	0.0980141	0.00630407		0.0973567	0.0114564	0.097829	0.0122394	0.0952813
0.095775	0.0128164	0.0944395	0.00295915	0.0963467	0.00879921	0.0977806	0.00453541		0.0964529	0.0132986	0.0958015	0.0161241	0.0974867	0.003457	0.0961137	0.00469281		0.0983356	0.00893137	0.0974057	0.00797319	0.0953674	0.0178574	0.0979236	0.0073164		0.0980367	0.0049108	0.0935423	0.00513292	0.0973734	0.00673128	0.0982468	0.00467317		0.0982391	0.00445817	0.0975495	0.00735365	0.0982949	0.00517765	0.0983052	0.00638046		0.0976167	0.0107752	0.0980831	0.011448	0.0955765
0.0960195	0.0130563	0.0947145	0.00358442	0.0965805	0.0092649	0.0980196	0.00482423		0.096763	0.0133815	0.0960058	0.0161501	0.0976794	0.00335722	0.0963524	0.00508615		0.0986451	0.00897355	0.0976217	0.00880192	0.0955544	0.0183483	0.0980855	0.0071157		0.098222	0.00432858	0.0938632	0.00540349	0.0975547	0.00644416	0.0984639	0.00476116		0.0984373	0.00477718	0.0977815	0.00768175	0.0985571	0.00525172	0.0985235	0.00648821		0.0978768	0.0115793	0.0983372	0.0117442	0.0958224
0.096264	0.0122194	0.0949207	0.00287576	0.0968144	0.00907296	0.0983185	0.0044943		0.0970732	0.0130435	0.09621	0.0165959	0.0979684	0.00350268	0.0965912	0.0051432		0.0988514	0.00781238	0.0978377	0.00854976	0.0957414	0.0180398	0.0984095	0.00731013		0.0984999	0.00388553	0.0941039	0.00461729	0.0978267	0.0067922	0.0987533	0.0056137		0.0987015	0.00491778	0.0980715	0.00775897	0.0988193	0.00542089	0.0988146	0.00628238		0.0981368	0.0108561	0.098549	0.0116071	0.0960684
0.0965086	0.0125575	0.0951956	0.00268884	0.0970482	0.00877072	0.0985575	0.00509527		0.0972283	0.0132273	0.0966186	0.0162861	0.0982574	0.00302142	0.09683	0.00506422		0.0991609	0.00945101	0.0981616	0.00841613	0.0961154	0.0179521	0.0987335	0.00770487		0.0987779	0.00342488	0.0943446	0.00448384	0.098008	0.00714894	0.0989703	0.00500724		0.0989657	0.0047565	0.0983035	0.00778128	0.0990815	0.00463883	0.0990329	0.00552617		0.0983968	0.0111358	0.0988031	0.0113998	0.0963143
0.0967531	0.0129027	0.0954705	0.00330338	0.0972821	0.00873089	0.0987966	0.00459214		0.0975384	0.0130198	0.0968228	0.0170614	0.09845	0.00328291	0.0970688	0.00513263		0.0993673	0.00919608	0.0983776	0.0085761	0.0963024	0.017989	0.0988955	0.00770975		0.0990558	0.00451372	0.0945852	0.00498339	0.09828	0.00675525	0.0992598	0.0051969		0.0992299	0.00447969	0.0985355	0.00799022	0.0993437	0.0048479	0.0992512	0.00584328		0.0986569	0.0110556	0.0990572	0.0113517	0.0965603
0.0969976	0.0132933	0.0956767	0.00311428	0.0976329	0.00857255	0.0990357	0.00581931		0.0976935	0.0132341	0.0970271	0.0167111	0.098739	0.00331748	0.0973076	0.00505632		0.0995736	0.00917426	0.0987016	0.00814427	0.0964894	0.0184685	0.0992194	0.00767942		0.0993338	0.00396742	0.0948259	0.00524836	0.098552	0.00722751	0.0995492	0.00488258		0.0994281	0.00439357	0.0988254	0.00772015	0.0996058	0.00507188	0.0994694	0.00593209		0.0988649	0.0111451	0.0993113	0.0120269	0.0968062
0.0972422	0.0134534	0.0959517	0.0032725	0.0978667	0.00870466	0.0992748	0.00425464		0.0980036	0.0129074	0.0972314	0.0165942	0.0989317	0.0031573	0.0975464	0.00508676		0.0998831	0.00923987	0.0989176	0.00849906	0.0968634	0.0178005	0.0993814	0.00687388		0.099519	0.00494766	0.0950666	0.00489122	0.098824	0.00659583	0.0997662	0.00550856		0.0996923	0.00479616	0.0990574	0.0083708	0.099868	0.0053988	0.0997605	0.00672874		0.0991249	0.0116146	0.0995654	0.0111352	0.0970522
0.0974867	0.0112435	0.0961579	0.0041359	0.0981006	0.00945399	0.0995138	0.00515443		0.0981587	0.0133765	0.0974356	0.016908	0.0992207	0.00367421	0.0977852	0.00512423		0.100089	0.00938406	0.0991335	0.00877321	0.0970504	0.0183572	0.0997054	0.00744136		0.099797	0.00446677	0.0953073	0.00559996	0.099096	0.00717764	0.0999833	0.00510424		0.0999565	0.004826	0.0992894	0.00754464	0.100078	0.00502517	0.0999788	0.00583123		0.099385	0.0115699	0.0998195	0.011843	0.0972981
0.0978128	0.0139296	0.0964328	0.00310732	0.0983344	0.00935794	0.0997529	0.00526273		0.0984688	0.0139879	0.0978442	0.0169618	0.0994133	0.00338662	0.098024	0.00489124		0.100399	0.00913593	0.0993495	0.00862305	0.0972374	0.0183871	0.0998673	0.00700955		0.100075	0.00446682	0.0956282	0.00542539	0.0992773	0.00709422	0.100273	0.00484769		0.100221	0.0052542	0.0995214	0.00774298	0.10034	0.00445879	0.10027	0.00608385		0.099645	0.0117227	0.100031	0.0115497	0.0975441
0.0980573	0.0128664	0.0967077	0.00305198	0.0985683	0.00809963	0.099992	0.00488498		0.0987789	0.0137173	0.0980484	0.0178126	0.0997023	0.00338215	0.0982628	0.00521624		0.100605	0.0079963	0.0996735	0.00890786	0.0976114	0.018212	0.100191	0.00768217		0.100353	0.00420668	0.0957886	0.00514856	0.0995493	0.00629233	0.100562	0.00518786		0.100419	0.00439109	0.0998114	0.00723286	0.100602	0.00474493	0.100488	0.00651789		0.099905	0.0116371	0.100285	0.0123154	0.09779
0.0983018	0.0126409	0.0969139	0.00283282	0.0988021	0.00909512	0.100231	0.00457362		0.098934	0.0133379	0.0982527	0.0168854	0.099895	0.00312371	0.0985016	0.00509736		0.100812	0.00692926	0.0998895	0.00895645	0.0977984	0.0178711	0.100353	0.00761577		0.100538	0.00465655	0.0960293	0.00555217	0.0998213	0.00754368	0.100779	0.00508954		0.100683	0.0046823	0.100043	0.00839343	0.100812	0.00512215	0.100706	0.00595335		0.100165	0.0112419	0.100539	0.011324	0.098036
0.0985464	0.0134735	0.0971889	0.00363231	0.099036	0.00884689	0.10053	0.00534941		0.0992442	0.0138956	0.098457	0.0173743	0.100184	0.00295548	0.0987404	0.00465392		0.101121	0.0104095	0.100105	0.00908884	0.0979854	0.0178728	0.100677	0.00758565		0.100816	0.00446811	0.0963502	0.00521944	0.100093	0.00714108	0.100996	0.00545676		0.100947	0.00499893	0.100333	0.00771933	0.101126	0.0048576	0.100998	0.00568225		0.100425	0.0110217	0.100794	0.0122891	0.0982819
0.0987909	0.0137643	0.0974638	0.00356772	0.0992698	0.00767076	0.100769	0.00523969		0.0995543	0.0136494	0.0988655	0.0167789	0.100473	0.00368418	0.0989792	0.00520712		0.101327	0.00860133	0.100321	0.00870735	0.0981724	0.0179059	0.101001	0.00758583		0.101094	0.00472152	0.0965909	0.00541946	0.100365	0.00693514	0.101286	0.00513671		0.101212	0.0048886	0.100565	0.00783726	0.101389	0.0045341	0.101216	0.0066544		0.100633	0.0108628	0.10109	0.0114715	0.0985279
0.0990354	0.0117453	0.0977387	0.00350191	0.0995037	0.00892792	0.101008	0.00540998		0.0997094	0.0137082	0.0990698	0.0174747	0.100666	0.00330805	0.0992179	0.00479857		0.101637	0.0088563	0.100645	0.00948504	0.0985463	0.0181393	0.101163	0.00772288		0.101279	0.00506136	0.0968315	0.00539724	0.100547	0.00723428	0.101575	0.00553818		0.10141	0.00504038	0.100797	0.00789234	0.101598	0.00442394	0.101434	0.00597609		0.100893	0.0112136	0.101302	0.0120763	0.098823
0.0992799	0.0124212	0.0979449	0.00334733	0.0998544	0.00898918	0.101247	0.00537574		0.10002	0.0138406	0.099274	0.0170224	0.100858	0.00346283	0.0994567	0.00522953		0.101843	0.00983832	0.100861	0.00961333	0.0987333	0.0184504	0.101487	0.00779687		0.101557	0.00442051	0.0970722	0.00544044	0.100819	0.00744247	0.101792	0.00513369		0.101674	0.0049664	0.101087	0.00834953	0.101861	0.00436213	0.101725	0.00601924		0.101153	0.011636	0.101556	0.0119463	0.099069
0.0995245	0.0138949	0.0981511	0.00329238	0.100088	0.00948712	0.101486	0.00487807		0.100175	0.0132339	0.0994783	0.0179247	0.101147	0.00326905	0.0998149	0.00524272		0.102153	0.0100658	0.101077	0.00928492	0.0989203	0.018215	0.101811	0.00725978		0.101835	0.00508183	0.0973129	0.00505649	0.101091	0.00703198	0.102081	0.00577942		0.101938	0.00431204	0.101319	0.00753399	0.102123	0.00495283	0.101943	0.005903		0.101413	0.0115398	0.10181	0.0119526	0.0993149
0.099769	0.0146494	0.0984261	0.00382959	0.100322	0.00837595	0.101725	0.00581919		0.100485	0.0138325	0.0996826	0.0173906	0.101436	0.00320814	0.100054	0.00567262		0.102359	0.00923429	0.101293	0.00956812	0.0992943	0.0180317	0.101973	0.00844706		0.102113	0.00414018	0.0975536	0.00590524	0.101363	0.00778511	0.102298	0.00478678		0.102202	0.00443197	0.101551	0.00829004	0.102385	0.00487568	0.102235	0.0066062		0.101673	0.0112776	0.102064	0.012356	0.0995609
0.100014	0.0137117	0.098701	0.00298213	0.100556	0.0088872	0.101964	0.00546288		0.100795	0.0140135	0.0998869	0.0170202	0.101629	0.0028881	0.100293	0.00463665		0.102566	0.0104717	0.101617	0.0102203	0.0994813	0.0184344	0.102135	0.00800578		0.102298	0.00423075	0.0977942	0.00552902	0.101635	0.00697264	0.102516	0.00555882		0.102467	0.00486911	0.101841	0.00807776	0.102595	0.00463634	0.102453	0.00675441		0.101933	0.011037	0.102318	0.0123741	0.0998068
0.10034	0.0133685	0.0989759	0.00327914	0.10079	0.00943665	0.102203	0.0051281		0.10095	0.0140128	0.100091	0.0169001	0.101918	0.00352555	0.100531	0.00491268		0.102772	0.00928999	0.101833	0.00915241	0.0998553	0.0181808	0.102459	0.00802962		0.102576	0.00417176	0.0981151	0.00536862	0.101816	0.00709308	0.102805	0.00537751		0.102665	0.00488638	0.102073	0.00853919	0.102857	0.00531773	0.102671	0.0063764		0.102193	0.0110604	0.102572	0.0114936	0.100053
0.100584	0.0145296	0.0991821	0.0043127	0.101024	0.00856731	0.102442	0.00554609		0.10126	0.0144366	0.1005	0.0167434	0.102111	0.00322781	0.10077	0.00480564		0.103081	0.00926108	0.102049	0.00957649	0.100042	0.0182803	0.102621	0.00810329		0.102854	0.00454739	0.0983558	0.00502493	0.102088	0.00735954	0.103094	0.00530194		0.102929	0.00538459	0.102305	0.00776285	0.103119	0.00483693	0.102962	0.00643828		0.102401	0.0112527	0.102826	0.0123941	0.100348
0.100829	0.0118208	0.0994571	0.0035073	0.101258	0.00892347	0.102682	0.00531983		0.10157	0.0139815	0.100704	0.0177441	0.1024	0.00305458	0.101009	0.00473361		0.103288	0.00923806	0.102373	0.0101025	0.100229	0.018092	0.102945	0.00738277		0.10304	0.00436251	0.0985965	0.00520312	0.10236	0.00770322	0.103311	0.00567418		0.103193	0.00518696	0.102595	0.00795013	0.103381	0.00366683	0.10318	0.00654901		0.102713	0.0121344	0.10308	0.0124506	0.100594
0.101073	0.0136181	0.0996633	0.00362239	0.101608	0.0102839	0.102921	0.00485284		0.10188	0.0134262	0.100908	0.0171866	0.102592	0.00390818	0.101248	0.00558724		0.103597	0.0112128	0.102589	0.0102351	0.100416	0.018019	0.103107	0.00786487		0.103318	0.00439017	0.0987569	0.00465824	0.102632	0.00765414	0.103601	0.00576275		0.103457	0.00418273	0.102827	0.00807245	0.103643	0.00567195	0.103472	0.00598509		0.102921	0.0120535	0.103335	0.0125203	0.10084
0.101318	0.0135761	0.0999382	0.00391909	0.101842	0.00913557	0.103219	0.00522734		0.102035	0.0145083	0.101112	0.0177012	0.102881	0.00394421	0.101486	0.00585851		0.103804	0.0108855	0.102805	0.0103639	0.10079	0.0187963	0.103431	0.00779524		0.103595	0.00481085	0.0990778	0.00534792	0.102904	0.0071854	0.103818	0.00544399		0.103722	0.00438966	0.103059	0.00809892	0.103906	0.00513116	0.10369	0.00660397		0.103181	0.011923	0.103589	0.0126338	0.101086
0.101562	0.0148296	0.100213	0.0035196	0.102076	0.00962366	0.103459	0.00579718		0.102346	0.0146912	0.101317	0.0171355	0.10317	0.00370538	0.101725	0.00532293		0.104113	0.0108616	0.103021	0.00989557	0.100977	0.018541	0.103755	0.00814092		0.103873	0.0041686	0.0993185	0.00504828	0.103085	0.00764481	0.104107	0.00527762		0.10392	0.00485977	0.103291	0.00797842	0.104115	0.0048526	0.103908	0.00677603		0.103441	0.0115997	0.103843	0.012092	0.101332
0.101807	0.0132207	0.100419	0.00394352	0.10231	0.00928269	0.103698	0.00567501		0.102501	0.0142719	0.101725	0.0178812	0.103363	0.00414711	0.101964	0.00569125		0.104319	0.00924157	0.103345	0.0103362	0.101164	0.0190084	0.103917	0.00764107		0.104059	0.00487582	0.0995592	0.00508374	0.103357	0.00734486	0.104324	0.0054204		0.104184	0.00468076	0.103581	0.00801545	0.104377	0.00566325	0.104199	0.00608415		0.103702	0.0112123	0.104097	0.0135052	0.101578
0.102051	0.0142172	0.100694	0.00365774	0.102544	0.00997764	0.103937	0.00510415		0.102811	0.0145533	0.10193	0.0180204	0.103652	0.00380092	0.102203	0.00577417		0.104526	0.00840758	0.103561	0.0107791	0.101351	0.0188121	0.104241	0.00777426		0.104337	0.00466669	0.0997999	0.00570204	0.103629	0.00730001	0.104614	0.00605424		0.104448	0.00472728	0.103813	0.00841505	0.10464	0.00509548	0.104417	0.0065601		0.103962	0.0120269	0.104351	0.0127147	0.101873
0.102296	0.0135515	0.100969	0.00388367	0.102778	0.00856233	0.104176	0.0047229		0.102966	0.0145554	0.102134	0.0177628	0.103845	0.00368938	0.102442	0.00629302		0.104835	0.0105011	0.103777	0.010247	0.101725	0.0186196	0.104565	0.00758578		0.104615	0.00442245	0.100041	0.00545851	0.103811	0.00739367	0.104831	0.00576766		0.104713	0.00458979	0.104045	0.00785141	0.104902	0.00545483	0.104636	0.00656235		0.104222	0.011969	0.104605	0.0123612	0.102119
0.10254	0.0145192	0.101175	0.00354962	0.103011	0.00946233	0.104415	0.00555858		0.103276	0.0144538	0.102338	0.0177495	0.104037	0.00373111	0.10268	0.00543458		0.105042	0.00948897	0.104101	0.0109712	0.101912	0.0191635	0.104727	0.00822341		0.104893	0.00443161	0.100281	0.00533253	0.104083	0.00751392	0.10512	0.00537567		0.104977	0.0048758	0.104335	0.00833852	0.105112	0.00477155	0.104927	0.00642284		0.104482	0.0121358	0.104859	0.0131941	0.102365
0.102785	0.0146424	0.10145	0.00347973	0.103245	0.00937179	0.104654	0.00602753		0.103586	0.0140203	0.102747	0.0176796	0.104326	0.00388939	0.102919	0.00596934		0.105351	0.0105316	0.104317	0.0110097	0.102286	0.0189985	0.105051	0.00794541		0.105078	0.00485597	0.100602	0.005473	0.104355	0.00741745	0.105337	0.00516598		0.105241	0.00531431	0.104567	0.00857828	0.105374	0.0052031	0.105145	0.00671267		0.10469	0.0123506	0.105156	0.0126513	0.102611
0.103111	0.0141405	0.101657	0.00374089	0.103596	0.00931518	0.104953	0.00584379		0.103741	0.0149234	0.102951	0.0181455	0.104615	0.00317788	0.103158	0.0053899		0.105557	0.00941689	0.104533	0.0110286	0.102473	0.0184532	0.105213	0.00787557		0.105356	0.00471742	0.100843	0.00509467	0.104627	0.00713918	0.105627	0.00554324		0.105439	0.00400321	0.104857	0.00836893	0.105636	0.00494428	0.105363	0.00615421		0.10495	0.0118779	0.105367	0.0128473	0.102857
0.103355	0.0144585	0.101931	0.00344433	0.10383	0.00898251	0.105192	0.00680775		0.104051	0.0145542	0.103155	0.0183384	0.104808	0.00388103	0.103516	0.00509243		0.105764	0.0122866	0.104749	0.0116163	0.10266	0.0191298	0.105375	0.00784328		0.105634	0.00402434	0.101083	0.00551148	0.104899	0.00740833	0.105844	0.0057313		0.105703	0.00548396	0.105089	0.00843602	0.105898	0.00540675	0.105654	0.00672853		0.10521	0.0118402	0.105621	0.0128618	0.103103
0.1036	0.0145395	0.102206	0.00321989	0.104064	0.00907321	0.105431	0.00483409		0.104361	0.014753	0.103359	0.0174735	0.105097	0.00353381	0.103755	0.00537346		0.10597	0.0106769	0.105073	0.0114481	0.103034	0.0179927	0.105699	0.00775824		0.105819	0.00475636	0.101324	0.00584931	0.10508	0.00753999	0.106133	0.00575027		0.105968	0.00490957	0.105321	0.00905651	0.106108	0.00527825	0.105873	0.00659566		0.10547	0.0116313	0.105918	0.0125489	0.103349
0.103845	0.014539	0.102413	0.00331437	0.104298	0.00985544	0.10567	0.00627016		0.104672	0.0144274	0.103564	0.0178202	0.10529	0.00325374	0.103994	0.00580506		0.10628	0.00983626	0.105289	0.0117166	0.103221	0.0188159	0.106023	0.00760573		0.106097	0.00469547	0.101565	0.00520132	0.105352	0.00781334	0.106422	0.00631717		0.106232	0.00512778	0.105611	0.00869888	0.10637	0.00489767	0.106164	0.00651686		0.105678	0.0120772	0.10613	0.0125798	0.103644
0.104089	0.0147463	0.102619	0.0037826	0.104531	0.010244	0.105909	0.00543904		0.104827	0.0147597	0.103768	0.0180656	0.105578	0.00412849	0.104233	0.00574306		0.106486	0.0100387	0.105505	0.0115157	0.103408	0.0186855	0.106185	0.00791672		0.106375	0.00492288	0.101805	0.00514859	0.105624	0.00791329	0.10664	0.00552276		0.106496	0.00452733	0.105843	0.00854241	0.106632	0.0055019	0.106382	0.00653093		0.10599	0.0123499	0.106384	0.0131518	0.10384
0.104334	0.0147941	0.102894	0.00438677	0.104765	0.0105501	0.106148	0.00541992		0.105137	0.0148644	0.104176	0.0178639	0.105771	0.00425015	0.104471	0.00599604		0.106795	0.00873757	0.105721	0.0119877	0.103782	0.0186965	0.106509	0.0078991		0.106653	0.00517142	0.102046	0.00517934	0.105896	0.00800845	0.106929	0.00569154		0.10676	0.00504169	0.106075	0.00894166	0.106842	0.00519636	0.1066	0.00646734		0.106198	0.0119483	0.106638	0.0136492	0.104136
0.104578	0.0141092	0.103169	0.00381327	0.104999	0.0094894	0.106387	0.00561921		0.105292	0.0151018	0.104381	0.0187126	0.10606	0.00331251	0.10471	0.00561078		0.107002	0.0112661	0.106045	0.0116806	0.103969	0.0188394	0.106833	0.00818258		0.106838	0.00436795	0.102287	0.00525887	0.106168	0.00865286	0.107146	0.00502458		0.106958	0.00476833	0.106307	0.00881626	0.107157	0.00487285	0.106891	0.00691096		0.106458	0.0120128	0.106892	0.0125146	0.104382
0.104823	0.0149466	0.103375	0.0034101	0.10535	0.00971354	0.106626	0.00506953		0.105602	0.0148661	0.104585	0.0187344	0.106349	0.00338325	0.104949	0.00576791		0.107311	0.01076	0.106261	0.0114921	0.104156	0.0188207	0.106995	0.00767191		0.107116	0.00431741	0.102528	0.00520864	0.106349	0.00803898	0.107435	0.00522973		0.107223	0.00456341	0.106597	0.00860967	0.107366	0.00550645	0.10711	0.00723197		0.106718	0.0118506	0.107146	0.0135348	0.104627
0.105067	0.0152293	0.10365	0.00394622	0.105584	0.00998249	0.106925	0.00575747		0.105757	0.015866	0.104789	0.0187072	0.106542	0.00320474	0.105188	0.00616301		0.107518	0.0111925	0.106477	0.0124674	0.104343	0.0186748	0.107319	0.00830222		0.107301	0.00528545	0.102848	0.0057677	0.106621	0.00768666	0.107652	0.00605309		0.107487	0.00496215	0.106829	0.0090601	0.107629	0.00514273	0.107328	0.00754909		0.106978	0.0114332	0.1074	0.0130811	0.104873
0.105312	0.0152985	0.103856	0.00365146	0.105818	0.00976457	0.107164	0.00547785		0.106067	0.0146695	0.105198	0.0182471	0.106831	0.00433556	0.105427	0.00596445		0.107724	0.00935261	0.106801	0.0123803	0.104717	0.0192127	0.107481	0.00751893		0.107579	0.00509952	0.103089	0.00552962	0.106893	0.00788299	0.107942	0.00583515		0.107751	0.00500986	0.107061	0.009157	0.107838	0.00509868	0.107619	0.00642733		0.107186	0.0120767	0.107654	0.0128782	0.105169
0.105638	0.0156495	0.104131	0.00410398	0.106052	0.0099032	0.107403	0.005266		0.106377	0.0151873	0.105402	0.0186224	0.107023	0.00322738	0.105785	0.00633678		0.10793	0.0104904	0.107017	0.0122803	0.104904	0.0190374	0.107805	0.00845791		0.107857	0.00431271	0.10333	0.00614788	0.107165	0.00842723	0.108159	0.00598851		0.107949	0.00448108	0.107293	0.00873971	0.1081	0.00509861	0.107837	0.00677831		0.107446	0.0115376	0.107908	0.0133443	0.105365
0.105882	0.0153808	0.104406	0.0040721	0.106285	0.00986062	0.107642	0.00630536		0.106687	0.0155016	0.105606	0.0183429	0.107312	0.00383072	0.106024	0.00608546		0.10824	0.00848915	0.107233	0.0125544	0.105278	0.019081	0.107966	0.00775576		0.108135	0.0051939	0.10357	0.00559235	0.107437	0.00811221	0.108448	0.00566519		0.108213	0.00537585	0.107583	0.0090931	0.108363	0.00572	0.108128	0.00664522		0.107706	0.0119309	0.108162	0.0131305	0.10566
0.106127	0.0148771	0.104612	0.00379607	0.106519	0.0103688	0.107881	0.0060785		0.106843	0.0151814	0.105811	0.0189476	0.107505	0.00309825	0.106262	0.00584523		0.108446	0.0107554	0.107557	0.012571	0.105465	0.0188393	0.10829	0.00817563		0.10832	0.00483026	0.103811	0.00537723	0.107618	0.0084418	0.108738	0.00590294		0.108478	0.00498775	0.107815	0.00921237	0.108572	0.00485966	0.108347	0.00723992		0.107966	0.0127943	0.108417	0.0138542	0.105906
0.106371	0.015022	0.104887	0.00395972	0.106753	0.0101307	0.10812	0.0049277		0.107153	0.0144186	0.106015	0.0184222	0.107794	0.00415071	0.106501	0.00600498		0.108756	0.00714584	0.107773	0.0132538	0.105652	0.0195076	0.108452	0.00800592		0.108598	0.00436889	0.104052	0.00513909	0.10789	0.00830009	0.108955	0.00562539		0.108742	0.00572242	0.108047	0.00871781	0.108835	0.00563787	0.108565	0.00739877		0.108226	0.01275	0.108713	0.0137011	0.106152
0.106616	0.0152585	0.105093	0.00398774	0.107104	0.0101443	0.108419	0.00534705		0.107463	0.015184	0.106219	0.0185847	0.108083	0.00418817	0.10674	0.0059713		0.108962	0.0117797	0.107989	0.0131869	0.106026	0.0195216	0.108776	0.00800524		0.108876	0.00492853	0.104292	0.0062871	0.108162	0.00803222	0.109172	0.0058739		0.109006	0.00486805	0.108337	0.00898568	0.109097	0.0048903	0.108856	0.00623021		0.108486	0.0121237	0.108925	0.0129317	0.106398
0.10686	0.0157534	0.105368	0.00454255	0.107338	0.0101767	0.108599	0.00631251		0.107618	0.0156355	0.106628	0.0180863	0.108276	0.00348867	0.106979	0.00575917		0.109272	0.00885792	0.108205	0.0136459	0.106213	0.0188384	0.108938	0.00756088		0.109154	0.00469676	0.104613	0.00547934	0.108434	0.00810645	0.109461	0.00590596		0.10927	0.00533594	0.108569	0.00914233	0.109306	0.00509589	0.109147	0.00658909		0.108694	0.012148	0.109221	0.0135345	0.106644
0.107105	0.0153925	0.105643	0.00432214	0.107572	0.0101233	0.108897	0.00556042		0.107928	0.0151487	0.106832	0.0183253	0.108468	0.0038273	0.107217	0.0063023		0.109478	0.0110604	0.108529	0.0141878	0.1064	0.0196212	0.109262	0.00842827		0.10934	0.0032963	0.104854	0.00528377	0.108706	0.00782971	0.109678	0.00653135		0.109535	0.00486185	0.108801	0.00925483	0.109569	0.00537686	0.109365	0.00685508		0.108954	0.0120537	0.109433	0.0133372	0.10689
0.107349	0.015483	0.105849	0.00365918	0.107805	0.0104562	0.109136	0.00579027		0.108083	0.015544	0.107036	0.0182736	0.108757	0.00404728	0.107456	0.00592675		0.109684	0.0104869	0.108745	0.0130119	0.106774	0.0194987	0.109586	0.00789755		0.109617	0.00437263	0.105014	0.00563794	0.108978	0.00771738	0.109968	0.00574404		0.109733	0.00466999	0.109033	0.00919526	0.109831	0.00525164	0.109584	0.00655627		0.109162	0.0117129	0.109687	0.0148522	0.107185
0.107594	0.0158	0.106055	0.00430643	0.108039	0.00999007	0.109376	0.0058116		0.108393	0.0153125	0.10724	0.0188113	0.109046	0.00375602	0.107695	0.0059313		0.109994	0.0119054	0.10896	0.013443	0.106961	0.0187892	0.109748	0.00835881		0.109895	0.00527403	0.105335	0.0058056	0.10916	0.00767005	0.110185	0.00608781		0.109997	0.0041729	0.109323	0.00857758	0.110041	0.00508747	0.109802	0.00620724		0.109422	0.0122808	0.109941	0.0138511	0.107431
0.107839	0.0151677	0.10633	0.00410105	0.108273	0.00995943	0.109615	0.00516753		0.108703	0.0153089	0.107445	0.0190777	0.109335	0.00339987	0.107934	0.00590492		0.110303	0.00969435	0.109284	0.0134907	0.107148	0.0186162	0.110072	0.00809792		0.110081	0.00501657	0.105576	0.00592403	0.109432	0.00709656	0.110402	0.00586205		0.110261	0.00539387	0.109555	0.0089584	0.110303	0.00480911	0.110093	0.0071942		0.109682	0.0124875	0.110195	0.0134645	0.107677
0.108083	0.0156165	0.106605	0.00440523	0.108507	0.0102115	0.109854	0.00641856		0.108858	0.0157167	0.107853	0.019484	0.109528	0.00368764	0.108292	0.00632597		0.11051	0.0103184	0.1095	0.0129964	0.107335	0.019124	0.110234	0.00799124		0.110359	0.00452342	0.105817	0.00579044	0.109704	0.00798765	0.110691	0.0058692		0.110525	0.00487806	0.109787	0.00876312	0.110565	0.00535294	0.110384	0.0070297		0.109942	0.0116651	0.110449	0.0130502	0.107923
0.108328	0.0164113	0.106812	0.0044838	0.108858	0.0104675	0.110153	0.0060334		0.109169	0.0155311	0.108058	0.0184351	0.109721	0.00385978	0.108411	0.00620523		0.110716	0.0104113	0.109716	0.014329	0.107709	0.019353	0.110558	0.00761964		0.110637	0.00528006	0.106057	0.00561385	0.109976	0.00818874	0.110908	0.00591654		0.11079	0.00500438	0.110019	0.00991473	0.110775	0.00503209	0.110602	0.00686649		0.110202	0.0118812	0.110704	0.0132435	0.108169
0.108654	0.0157301	0.107086	0.00433918	0.109092	0.0101818	0.110392	0.00599153		0.109479	0.015656	0.108262	0.018775	0.11001	0.00370324	0.10865	0.00667231		0.110922	0.00841409	0.109932	0.0141586	0.107896	0.0188029	0.11072	0.00787253		0.110915	0.00489545	0.106298	0.00648775	0.110248	0.00792796	0.111198	0.00637046		0.110988	0.0051158	0.110309	0.00959791	0.111037	0.00569283	0.110821	0.00765291		0.11041	0.0121921	0.110958	0.0135071	0.108415
0.108817	0.0164008	0.107293	0.00472633	0.109325	0.01001	0.110631	0.00609351		0.109634	0.015468	0.108466	0.0191459	0.110299	0.00344757	0.109008	0.00580861		0.111232	0.0112912	0.110256	0.014356	0.108083	0.0192536	0.111044	0.00728726		0.1111	0.00434397	0.106539	0.00573131	0.110429	0.00804331	0.111415	0.00591091		0.111252	0.00502738	0.110541	0.00920734	0.111299	0.00403524	0.111039	0.00721631		0.11067	0.0123525	0.111212	0.0136213	0.108661
0.109061	0.0164247	0.107568	0.00459935	0.109559	0.0106496	0.11087	0.00627306		0.109944	0.0155043	0.108875	0.0193581	0.110491	0.0038075	0.109247	0.00662362		0.111438	0.00968875	0.110472	0.0141693	0.108457	0.0197197	0.111206	0.0076705		0.111378	0.00449984	0.10686	0.00552615	0.110701	0.00821148	0.111704	0.00648875		0.111516	0.00483381	0.110773	0.00918996	0.111561	0.00497848	0.11133	0.00714431		0.11093	0.0119739	0.111466	0.0143004	0.108907
0.109306	0.0154003	0.107843	0.00404798	0.109793	0.0106887	0.111109	0.00544938		0.110254	0.0160367	0.109079	0.0198059	0.11078	0.00370575	0.109486	0.00638071		0.111748	0.0105746	0.110688	0.0138465	0.108644	0.0191292	0.11153	0.00785483		0.111563	0.00485699	0.1071	0.00627943	0.110973	0.00827785	0.111921	0.00635196		0.11178	0.00432581	0.111005	0.00981556	0.111771	0.00537545	0.111621	0.00755342		0.111138	0.0118149	0.111678	0.0149914	0.109153
0.109632	0.0166584	0.108049	0.0043393	0.110027	0.0106397	0.111348	0.00674766		0.110409	0.0166879	0.109283	0.0189467	0.111069	0.00386013	0.109725	0.00622871		0.111954	0.0124585	0.111012	0.0143078	0.109018	0.0196319	0.111854	0.0080646		0.111841	0.00472248	0.107341	0.00538279	0.111245	0.008315	0.112211	0.00609348		0.112045	0.00534938	0.111295	0.010049	0.112033	0.00554091	0.111839	0.00707046		0.111399	0.0128682	0.111974	0.0133852	0.109399
0.109876	0.0169145	0.108324	0.00386593	0.110378	0.0105616	0.111587	0.00614923		0.110719	0.0158385	0.109487	0.0190392	0.111262	0.0039059	0.109964	0.00639781		0.11216	0.0106197	0.111228	0.0151331	0.109205	0.0193207	0.112016	0.0079714		0.112119	0.00515331	0.107582	0.00642596	0.111426	0.00780421	0.112428	0.00654423		0.112243	0.00518198	0.111527	0.0100697	0.112295	0.00535999	0.112058	0.00722869		0.111659	0.0126629	0.112186	0.0140932	0.109645
0.110121	0.016661	0.10853	0.00482849	0.110612	0.010618	0.111886	0.00585547		0.110874	0.0164556	0.109692	0.0191546	0.111551	0.00307711	0.110202	0.00652118		0.11247	0.0113238	0.111444	0.0147003	0.109392	0.0189073	0.11234	0.00883183		0.112397	0.00473923	0.107822	0.00574925	0.111698	0.00823286	0.112645	0.00607321		0.112507	0.00519013	0.111759	0.00938627	0.112505	0.00507044	0.112349	0.00726071		0.111919	0.0119989	0.11244	0.0138248	0.109891
0.110365	0.0162287	0.108805	0.00457795	0.110845	0.00993913	0.112125	0.00665797		0.111184	0.0168873	0.109896	0.0193365	0.111744	0.00363322	0.110441	0.00639238		0.112676	0.0116108	0.111768	0.0154617	0.109579	0.0193576	0.112502	0.00764363		0.112582	0.00466294	0.108063	0.00606492	0.11197	0.00878037	0.112934	0.00581716		0.112771	0.00507301	0.111991	0.010465	0.112767	0.00471021	0.112567	0.0075585		0.112127	0.0126411	0.112694	0.0148557	0.110137
0.11061	0.0166884	0.10908	0.00468424	0.111079	0.0107256	0.112364	0.00507666		0.111495	0.0165404	0.110304	0.0203297	0.112033	0.00356797	0.11068	0.00590614		0.112882	0.0108278	0.111984	0.0143128	0.109953	0.0198167	0.112826	0.00905764		0.11286	0.00502848	0.108384	0.00619613	0.112152	0.00847498	0.113151	0.00585621		0.113035	0.00500069	0.112281	0.0100813	0.113029	0.00591151	0.112858	0.00688419		0.112387	0.0121655	0.112948	0.0138232	0.110383
0.110854	0.0167713	0.109286	0.00426213	0.111313	0.0106277	0.112603	0.00645574		0.11165	0.0157504	0.110509	0.0200316	0.112225	0.00400576	0.111038	0.00648175		0.113192	0.0106305	0.1122	0.0152924	0.11014	0.0199996	0.112988	0.00819924		0.113045	0.00435539	0.108625	0.00610845	0.112424	0.00852971	0.113441	0.00619921		0.1133	0.00503525	0.112455	0.0102952	0.113239	0.00518508	0.113076	0.00690483		0.112647	0.0120318	0.113202	0.0150857	0.110678
0.111099	0.0167359	0.109561	0.00464783	0.111547	0.0109289	0.112902	0.00592637		0.11196	0.016045	0.110713	0.019675	0.112514	0.00399068	0.111277	0.00662117		0.113398	0.0114543	0.112524	0.0153134	0.110327	0.0196895	0.113312	0.00787652		0.113323	0.00514508	0.108865	0.0062467	0.112696	0.00832962	0.113658	0.00645044		0.113564	0.00581928	0.112745	0.0105523	0.113501	0.0052862	0.113295	0.00669921		0.112907	0.0116593	0.113456	0.0141014	0.110875
0.111344	0.0164074	0.109767	0.00463581	0.111781	0.0108815	0.113081	0.0055279		0.11227	0.0164081	0.110917	0.019749	0.112803	0.0032614	0.111516	0.00655091		0.113708	0.0114865	0.11274	0.0152652	0.110701	0.02044	0.113474	0.00825653		0.113601	0.00476205	0.109106	0.00608221	0.112968	0.00816681	0.113947	0.0067927		0.113828	0.00506528	0.113035	0.00984638	0.113763	0.00570498	0.113586	0.00760138		0.113115	0.0129899	0.113668	0.0144766	0.111121
0.111588	0.0168546	0.110042	0.00516981	0.112132	0.010234	0.11332	0.00563075		0.112425	0.0168826	0.111122	0.0195678	0.112996	0.00453282	0.111755	0.00669173		0.113914	0.0105976	0.112956	0.0160479	0.110888	0.019851	0.113798	0.00810751		0.113879	0.00561334	0.109347	0.00587221	0.11324	0.00839411	0.114164	0.00675511		0.114026	0.00537952	0.113266	0.0104549	0.113973	0.00519856	0.113877	0.0070859		0.113375	0.0128605	0.113922	0.0144369	0.111416
0.111751	0.0168935	0.110248	0.00473818	0.112365	0.0105867	0.113619	0.00606261		0.112735	0.0160427	0.11153	0.0198712	0.113285	0.00427158	0.111993	0.00695316		0.114224	0.010648	0.113172	0.0161549	0.111075	0.0196323	0.114122	0.00827495		0.114064	0.00423279	0.109587	0.00605362	0.113421	0.00881951	0.114453	0.00681966		0.114291	0.00549888	0.113498	0.00949044	0.114235	0.00513038	0.114095	0.00729735		0.113635	0.0127404	0.114176	0.0140699	0.111662
0.112077	0.0170782	0.110523	0.00505104	0.112599	0.010942	0.113858	0.00704685		0.11289	0.0168391	0.111734	0.0200299	0.113478	0.00423015	0.112232	0.0067332		0.11443	0.0114777	0.113496	0.0161602	0.111449	0.0197433	0.114284	0.0077169		0.114342	0.00492497	0.109908	0.00667353	0.113693	0.00846229	0.11467	0.00614797		0.114555	0.00481721	0.11373	0.00984845	0.114498	0.00569718	0.114313	0.00704399		0.113843	0.0122442	0.11443	0.014617	0.111858
0.112322	0.0176343	0.110798	0.00491974	0.112833	0.0115671	0.114097	0.00607993		0.1132	0.0171888	0.111939	0.0192141	0.113767	0.00352779	0.112471	0.00665727		0.114636	0.0105795	0.113712	0.0165687	0.111636	0.0200785	0.114608	0.00760917		0.114528	0.00429905	0.110069	0.00639495	0.113965	0.00921516	0.114888	0.00642137		0.114819	0.00524854	0.113962	0.0106254	0.11476	0.00553074	0.114605	0.00696361		0.114103	0.0128399	0.114684	0.0146407	0.112154
0.112566	0.016839	0.111004	0.00440653	0.113067	0.0110462	0.114336	0.00666553		0.113355	0.017504	0.112143	0.0198422	0.114056	0.00430405	0.11271	0.00656648		0.114946	0.00890064	0.114036	0.016233	0.11201	0.0194625	0.114932	0.00838822		0.114806	0.0050744	0.110309	0.00582899	0.114237	0.00826539	0.115177	0.00547386		0.115017	0.00516832	0.114252	0.0105929	0.114969	0.00506992	0.114896	0.00690984		0.114363	0.0124509	0.114896	0.0145302	0.11235
0.112729	0.0169427	0.111279	0.00404293	0.113418	0.0106074	0.114635	0.00606503		0.113666	0.0168331	0.112551	0.020169	0.114248	0.0034382	0.113068	0.00680468		0.115152	0.0130483	0.114252	0.0164691	0.112197	0.0196792	0.115094	0.00824852		0.115084	0.00529706	0.11063	0.00594356	0.114509	0.00880617	0.115394	0.0067273		0.115281	0.00535315	0.114484	0.010337	0.115232	0.00564409	0.115114	0.00709148		0.114623	0.0124893	0.11515	0.0144023	0.112596
0.113055	0.0169995	0.111485	0.00445008	0.113652	0.0106511	0.114874	0.00639916		0.113976	0.0174125	0.112756	0.0205949	0.114537	0.00377576	0.113307	0.00680649		0.115462	0.0117648	0.114468	0.0168695	0.112384	0.0189005	0.115418	0.00863973		0.115362	0.00495396	0.110871	0.0063968	0.11469	0.00827671	0.115611	0.00602718		0.115546	0.00450323	0.114716	0.00961823	0.115494	0.00548564	0.115332	0.00722092		0.114831	0.0117916	0.115404	0.0146861	0.112891
0.1133	0.0175747	0.11176	0.00470278	0.113886	0.0106789	0.115113	0.00591318		0.114286	0.0170933	0.11296	0.020194	0.11473	0.00378665	0.113545	0.00712907		0.115668	0.0116212	0.114684	0.0165713	0.112571	0.0197728	0.11558	0.00781368		0.115547	0.00593921	0.111112	0.00602659	0.114962	0.00881188	0.1159	0.00646496		0.11581	0.00584189	0.115006	0.0103483	0.115756	0.00547059	0.115623	0.00782473		0.115091	0.0120021	0.115658	0.0143858	0.113088
0.113544	0.0177016	0.112035	0.00474454	0.114119	0.0103745	0.115352	0.00645822		0.114441	0.017456	0.113164	0.0202302	0.115019	0.00317371	0.113784	0.00654391		0.115978	0.0124219	0.1149	0.0171432	0.112945	0.0196861	0.115742	0.00797953		0.115825	0.00516121	0.111352	0.00676596	0.115234	0.00887639	0.116117	0.00629461		0.116008	0.00500929	0.115238	0.0102252	0.115966	0.00495864	0.115842	0.00767306		0.115351	0.0124766	0.115913	0.0153331	0.113334
0.113789	0.0177186	0.112241	0.00484755	0.114353	0.0111833	0.115651	0.00622592		0.114751	0.0167845	0.113369	0.0202604	0.115212	0.00375264	0.114023	0.00697453		0.116184	0.012132	0.115224	0.0173892	0.113132	0.0203949	0.116066	0.00837603		0.11601	0.00490862	0.111593	0.0066756	0.115416	0.00876226	0.116335	0.00636781		0.116272	0.00576795	0.11547	0.0106511	0.116228	0.00543451	0.116133	0.00738083		0.115559	0.0128436	0.116167	0.0154123	0.11358
0.114033	0.0178952	0.112448	0.004856	0.114587	0.0109588	0.11589	0.00644062		0.114906	0.0177382	0.113573	0.0206848	0.115501	0.00372632	0.114262	0.00740556		0.11639	0.0125542	0.11544	0.0172529	0.113319	0.0193827	0.11639	0.00901709		0.116288	0.00526253	0.111914	0.0063306	0.115688	0.00860249	0.116624	0.00641403		0.116536	0.00502055	0.11576	0.0102292	0.11649	0.00588332	0.116424	0.00734247		0.115819	0.0125237	0.116378	0.0144162	0.113875
0.114196	0.0178429	0.112723	0.00483981	0.114938	0.0106405	0.116129	0.00616756		0.115216	0.0176547	0.113981	0.0201858	0.11579	0.00361128	0.114501	0.00711977		0.1167	0.0113927	0.115764	0.0166393	0.113506	0.0194793	0.116552	0.00873714		0.116566	0.00493192	0.112155	0.00595104	0.11596	0.00851092	0.116841	0.00596225		0.116801	0.0053497	0.115992	0.0101545	0.116752	0.00561358	0.116642	0.00697784		0.116079	0.012354	0.116633	0.0147738	0.114072
0.114441	0.0176406	0.112998	0.00496654	0.115172	0.011307	0.116368	0.00672563		0.115371	0.0168976	0.114186	0.0202036	0.115982	0.00366314	0.114739	0.00756953		0.116906	0.0122401	0.11598	0.0175018	0.11388	0.0196683	0.116876	0.00813237		0.116844	0.00483732	0.112395	0.00551764	0.116232	0.00856962	0.11713	0.00663265		0.117065	0.00581833	0.116224	0.0105747	0.116962	0.00570296	0.11686	0.0079029		0.116339	0.012685	0.116887	0.0148489	0.114318
0.114767	0.018034	0.113272	0.00471154	0.115406	0.0111681	0.116608	0.00645149		0.115681	0.0174791	0.11439	0.0199629	0.116271	0.0044374	0.115098	0.00719395		0.117216	0.0136458	0.116196	0.0178534	0.114067	0.0200751	0.1172	0.00824471		0.117029	0.00488015	0.112636	0.00622834	0.116504	0.00887302	0.117347	0.00663635		0.117263	0.00522115	0.116456	0.0104893	0.117224	0.00545117	0.117151	0.00739972		0.116599	0.0128125	0.117141	0.0153511	0.114613
0.115011	0.0178339	0.113479	0.00480544	0.115639	0.0110586	0.116906	0.00744088		0.115992	0.0176723	0.114594	0.0201685	0.116464	0.00408587	0.115336	0.00718098		0.117422	0.0130078	0.116412	0.0180934	0.114441	0.0200238	0.117361	0.00774525		0.117307	0.00522343	0.112877	0.00736724	0.116685	0.00830482	0.117565	0.00677807		0.117527	0.00508192	0.116746	0.0104013	0.117486	0.00515075	0.117442	0.00691588		0.116859	0.0124706	0.117395	0.0149835	0.11481
0.115256	0.018609	0.113685	0.00524287	0.115873	0.0114634	0.117145	0.00683662		0.116147	0.0174337	0.115003	0.0202642	0.116753	0.00379408	0.115575	0.00760061		0.117628	0.0119409	0.116736	0.0185544	0.114628	0.0196759	0.117685	0.00889037		0.117492	0.00488724	0.113117	0.00610752	0.116957	0.00878354	0.117854	0.00692365		0.117791	0.00524116	0.116978	0.0110686	0.117749	0.00613918	0.117661	0.00798537		0.117067	0.0126333	0.117649	0.0153911	0.115056
0.115419	0.0180632	0.11396	0.00479088	0.116107	0.0107347	0.117384	0.00581099		0.116457	0.0171507	0.115207	0.020422	0.117042	0.00389447	0.115814	0.00721948		0.117938	0.0119515	0.116952	0.0180863	0.115002	0.0200033	0.117847	0.0084927		0.11777	0.00498238	0.113438	0.00653541	0.117229	0.00905111	0.118071	0.00629326		0.118056	0.00577409	0.11721	0.0109583	0.118011	0.00514955	0.117879	0.00759669		0.117327	0.0126669	0.117903	0.0152764	0.115302
0.115745	0.0176039	0.114235	0.00470484	0.116458	0.0114748	0.117624	0.00654135		0.116767	0.0174112	0.115411	0.0207286	0.117331	0.0039149	0.116053	0.00742114		0.118144	0.0127045	0.117276	0.0186051	0.115189	0.0196709	0.118171	0.00838248		0.118048	0.0050631	0.113679	0.00560295	0.117501	0.00953504	0.11836	0.00625304		0.118254	0.00561283	0.1175	0.0105953	0.118221	0.00533496	0.11817	0.00755877		0.117587	0.0121931	0.118157	0.0146255	0.115548
0.11599	0.0177485	0.11451	0.00529769	0.116692	0.0112387	0.117922	0.0074879		0.116922	0.0176737	0.115615	0.0210202	0.117523	0.00300335	0.116292	0.00687962		0.118454	0.0118292	0.117492	0.0183618	0.115376	0.0203179	0.118333	0.00795326		0.118326	0.00515516	0.113919	0.00676223	0.117682	0.0088271	0.118577	0.00667989		0.118518	0.00570669	0.117732	0.0102899	0.118483	0.00612065	0.118461	0.00787476		0.117847	0.0125851	0.118369	0.0153192	0.115794
0.116234	0.0182723	0.114716	0.00520979	0.116926	0.0117906	0.118161	0.00602779		0.117232	0.0176744	0.116024	0.0208658	0.117716	0.00436459	0.11653	0.00712459		0.11866	0.0119256	0.117708	0.0185519	0.115563	0.019686	0.118657	0.00805473		0.118511	0.00517394	0.11416	0.00608237	0.117954	0.00922563	0.118794	0.00682627		0.118782	0.00533609	0.117964	0.0104228	0.118745	0.00522705	0.118679	0.00717181		0.118055	0.0127416	0.118623	0.0152502	0.11604
0.116479	0.0185216	0.114991	0.00558851	0.117159	0.0119057	0.118401	0.00666525		0.117387	0.0176268	0.116228	0.0205907	0.118005	0.00349051	0.116889	0.0069971		0.118969	0.0119281	0.117924	0.0184914	0.115937	0.0201227	0.118819	0.00859684		0.118789	0.00517783	0.114401	0.00659528	0.118226	0.00949946	0.119084	0.00716325		0.119047	0.00564924	0.118196	0.0111251	0.119007	0.00581114	0.118898	0.00737074		0.118315	0.0122525	0.118877	0.0158664	0.116286
0.116642	0.0183245	0.115266	0.00509812	0.117393	0.0122217	0.11864	0.00581445		0.117697	0.0175599	0.116433	0.0219836	0.118294	0.00415489	0.117127	0.00727867		0.119176	0.011828	0.11814	0.019528	0.116124	0.0197196	0.119143	0.00861381		0.118975	0.00569132	0.114722	0.00668721	0.118407	0.00945215	0.119301	0.00693579		0.119311	0.00467459	0.118486	0.0114455	0.119269	0.00605473	0.119189	0.00749688		0.118575	0.0129071	0.119131	0.0152021	0.116531
0.116886	0.018851	0.115472	0.00503298	0.117627	0.0119106	0.118938	0.00702406		0.117852	0.0175931	0.116637	0.0207481	0.118583	0.00440089	0.117366	0.00754698		0.119382	0.0121311	0.118463	0.0196621	0.116311	0.0203486	0.119305	0.00839194		0.119253	0.00513091	0.114962	0.00622631	0.118679	0.00910284	0.11959	0.00669106		0.119509	0.00561807	0.118718	0.0114351	0.119531	0.00569008	0.11948	0.00784252		0.118835	0.0126919	0.119385	0.0151048	0.116777
0.117212	0.0192161	0.115747	0.00554794	0.117978	0.0122136	0.119178	0.0069067		0.118163	0.017412	0.116841	0.0216509	0.118776	0.00368221	0.117605	0.00665814		0.119692	0.0119052	0.118679	0.0192336	0.116685	0.0205324	0.119629	0.00909775		0.119531	0.00555745	0.115203	0.00661818	0.118951	0.00924955	0.119807	0.00672525		0.119773	0.0053722	0.11895	0.0110357	0.119794	0.00577836	0.119698	0.00750124		0.119096	0.0124983	0.119639	0.015709	0.117023
0.117457	0.0183575	0.115953	0.00598859	0.118212	0.0118994	0.119417	0.00724682		0.118473	0.0174695	0.117045	0.0216008	0.119065	0.00390722	0.117844	0.00697153		0.119898	0.0120253	0.119003	0.0191569	0.116872	0.0198986	0.119953	0.00925013		0.119809	0.00510774	0.115444	0.00664103	0.119223	0.00869892	0.120024	0.00686786		0.120037	0.00548598	0.11924	0.0114592	0.120003	0.00519731	0.119989	0.00739733		0.119356	0.0129554	0.119851	0.0152714	0.117269
0.117701	0.0185983	0.116228	0.00618585	0.118446	0.0119876	0.119715	0.00660549		0.118628	0.0178258	0.117454	0.0205376	0.119257	0.0041416	0.118082	0.0076801		0.120208	0.0126792	0.119219	0.0202347	0.117059	0.0203421	0.120115	0.00734457		0.119994	0.00578054	0.115684	0.00615614	0.119405	0.00995775	0.120314	0.00681846		0.120302	0.0050232	0.119472	0.0110981	0.120266	0.00575798	0.120207	0.007474		0.119616	0.0127552	0.120148	0.0156911	0.117564
0.117946	0.0184275	0.116503	0.00544539	0.118679	0.0118622	0.119895	0.00727939		0.118938	0.0180414	0.117658	0.0214228	0.119546	0.00429662	0.118321	0.00754963		0.120414	0.0124035	0.119435	0.020166	0.117433	0.0196112	0.120439	0.00884368		0.120272	0.00547452	0.115925	0.0057309	0.119677	0.00872781	0.120531	0.00664851		0.1205	0.00569609	0.119762	0.0106339	0.120528	0.00556872	0.120426	0.00716472		0.119824	0.0127831	0.120359	0.0158848	0.11781
0.118109	0.017292	0.116709	0.00584285	0.118913	0.0120354	0.120134	0.00657782		0.119248	0.0183621	0.117862	0.0204694	0.119739	0.00418388	0.11856	0.00772752		0.120723	0.0124753	0.119759	0.0197101	0.11762	0.0205858	0.120601	0.00889551		0.120457	0.00607729	0.116166	0.00690787	0.119949	0.00968165	0.120748	0.00687007		0.120764	0.00542463	0.119994	0.0106804	0.12079	0.00604495	0.120717	0.00732648		0.120136	0.0132751	0.120613	0.0154304	0.118007
0.118435	0.017509	0.116984	0.0057969	0.119147	0.0115275	0.120433	0.00782619		0.119403	0.0182051	0.118271	0.0216778	0.120028	0.00390181	0.118918	0.00794097		0.12093	0.012621	0.119975	0.0203138	0.117994	0.0201523	0.120925	0.00784296		0.120735	0.00559532	0.116406	0.0073175	0.120221	0.00922592	0.121037	0.00701621		0.121028	0.00521089	0.120226	0.011617	0.121	0.00566519	0.121008	0.00744888		0.120344	0.0128842	0.120868	0.0157392	0.118302
0.118679	0.0196235	0.11719	0.00589046	0.119498	0.0121051	0.120672	0.00672424		0.119713	0.0171421	0.118475	0.0218795	0.120317	0.00403173	0.119157	0.00701951		0.121136	0.0128881	0.120191	0.0205295	0.118181	0.0199156	0.121087	0.00857453		0.121013	0.00551898	0.116647	0.00640078	0.120493	0.00965416	0.121327	0.00672762		0.121226	0.00505359	0.120516	0.0114089	0.121262	0.00669325	0.121226	0.007641		0.120604	0.0127654	0.121122	0.0148889	0.118548
0.118924	0.0190715	0.117465	0.00552366	0.119732	0.0118037	0.120971	0.00758812		0.119868	0.0178349	0.118679	0.0217774	0.12051	0.0044317	0.119396	0.0069586		0.121446	0.0125208	0.120515	0.0205999	0.118368	0.020471	0.121411	0.00904103		0.121291	0.00480044	0.116968	0.00661528	0.120674	0.00933822	0.121544	0.00699174		0.121491	0.00566748	0.120748	0.010875	0.121524	0.00594988	0.121444	0.00790103		0.120864	0.0128564	0.121376	0.0148539	0.118794
0.119169	0.0186694	0.11774	0.00560705	0.119966	0.0121249	0.12121	0.00693979		0.120178	0.0183715	0.118884	0.0216042	0.120799	0.00426231	0.119635	0.00703956		0.121652	0.0131335	0.120731	0.0207449	0.118742	0.0199835	0.121573	0.00794344		0.121476	0.00497173	0.117209	0.00627105	0.120946	0.00974234	0.121761	0.00644802		0.121689	0.00552232	0.12098	0.0117182	0.121786	0.00580475	0.121735	0.00740006		0.121124	0.0126065	0.12163	0.0160367	0.11904
0.119413	0.019561	0.117946	0.00640026	0.1202	0.0117211	0.121449	0.00708907		0.120334	0.0184666	0.119088	0.0217883	0.120991	0.00423466	0.119873	0.00779971		0.121961	0.0129361	0.120947	0.0207069	0.118929	0.0206833	0.121897	0.00887003		0.121754	0.00575325	0.117449	0.00648183	0.121127	0.00957592	0.12205	0.00754753		0.121953	0.0054105	0.12127	0.0119555	0.122048	0.00563385	0.122027	0.00867668		0.121332	0.0124625	0.121884	0.0162468	0.119286
0.119658	0.0193504	0.118221	0.00591589	0.12055	0.0125947	0.121688	0.00719571		0.120644	0.0180045	0.119497	0.0222084	0.12128	0.00418785	0.120112	0.00736472		0.122168	0.0131689	0.121271	0.0212561	0.119116	0.0202198	0.122221	0.00854549		0.121939	0.00593718	0.11769	0.00645308	0.121399	0.00965046	0.122267	0.0072654		0.122217	0.00514252	0.121502	0.0115299	0.12231	0.00548153	0.122245	0.00793704		0.121592	0.0130565	0.122138	0.0155493	0.119532
0.119902	0.0193714	0.118496	0.00565774	0.120784	0.012429	0.121987	0.00728441		0.120954	0.0187969	0.119701	0.0219806	0.121569	0.00410866	0.120351	0.00681495		0.122477	0.0122958	0.121487	0.021594	0.119303	0.0200374	0.122383	0.00927772		0.122217	0.00479189	0.117931	0.00650781	0.121671	0.00940394	0.122557	0.00670808		0.122481	0.00548398	0.121734	0.0122882	0.122573	0.00571192	0.122463	0.00877439		0.121904	0.0128359	0.122392	0.0156732	0.119778
0.120147	0.0202038	0.118771	0.00581422	0.121018	0.0118032	0.122226	0.00754485		0.121109	0.0185718	0.119905	0.0219486	0.121858	0.00430146	0.120709	0.0076269		0.122684	0.0131403	0.121703	0.0215678	0.119677	0.0206317	0.122707	0.00897223		0.122495	0.00556235	0.118171	0.0068128	0.121943	0.00928398	0.122774	0.00638009		0.12268	0.00537975	0.122024	0.0124974	0.122782	0.00530338	0.122754	0.00797717		0.122112	0.0127571	0.122646	0.0165478	0.120073
0.120391	0.0194569	0.118977	0.00588664	0.121252	0.0117188	0.122465	0.00790096		0.121419	0.0184762	0.120109	0.0220841	0.122051	0.00416499	0.120948	0.00818671		0.12289	0.0123194	0.122027	0.0214973	0.119864	0.0213776	0.122869	0.00819524		0.122773	0.00530417	0.118492	0.00600304	0.122215	0.00932983	0.122991	0.00724562		0.122944	0.00535474	0.122256	0.0118113	0.123097	0.00566332	0.123045	0.00792456		0.122372	0.0127778	0.1229	0.016248	0.12027
0.120636	0.0198295	0.119184	0.0054588	0.121486	0.0122001	0.122704	0.00816465		0.121729	0.0185934	0.120314	0.0220344	0.12234	0.0042562	0.121187	0.00780387		0.123199	0.013308	0.122243	0.0215242	0.120238	0.0204582	0.123193	0.00841039		0.122958	0.0052515	0.118733	0.0069301	0.122397	0.00935622	0.12328	0.00681389		0.123208	0.00497913	0.122546	0.0126807	0.123307	0.00542883	0.123264	0.00823981		0.122632	0.0125399	0.123112	0.0162714	0.120516
0.12088	0.020436	0.119458	0.00542655	0.12172	0.0122264	0.122943	0.00841296		0.121884	0.0186713	0.120722	0.0223665	0.122533	0.00439893	0.121426	0.00792323		0.123509	0.0130292	0.122567	0.0221816	0.120425	0.0205457	0.123355	0.00875891		0.123236	0.00504531	0.118974	0.00709458	0.122669	0.0098127	0.123497	0.00651329		0.123472	0.00536005	0.122778	0.0123519	0.123569	0.00528617	0.123482	0.00790444		0.122892	0.0124035	0.123409	0.0162955	0.120811
0.121125	0.0203704	0.119733	0.00543096	0.12207	0.0118913	0.123242	0.00749061		0.122194	0.0187371	0.120926	0.0227909	0.122822	0.00325792	0.121664	0.00816169		0.123715	0.0122172	0.122783	0.0218745	0.120612	0.0207667	0.123679	0.00911274		0.123422	0.00555176	0.119214	0.00732674	0.122941	0.00944018	0.123787	0.0068065		0.12367	0.00585435	0.12301	0.0117695	0.123831	0.0053574	0.123773	0.00794197		0.123152	0.0137286	0.123663	0.0164341	0.121057
0.121369	0.0183861	0.120008	0.00525217	0.122304	0.0128176	0.123481	0.00734031		0.122349	0.0185162	0.121131	0.0225979	0.123111	0.00408357	0.121903	0.00879032		0.123922	0.0128557	0.122999	0.0222245	0.120986	0.0206919	0.123841	0.00906806		0.1237	0.00648245	0.119455	0.00688365	0.123213	0.00965163	0.124004	0.00722099		0.123935	0.00528013	0.1233	0.011806	0.124093	0.00603579	0.124064	0.00812832		0.123412	0.0130294	0.123874	0.0158028	0.121303
0.121614	0.0206001	0.120215	0.00616122	0.122538	0.0114216	0.12372	0.00777425		0.12266	0.018865	0.121539	0.0219915	0.123303	0.00415919	0.122142	0.00826348		0.124231	0.0128429	0.123215	0.0224561	0.121173	0.0200841	0.124165	0.009439		0.123978	0.00603913	0.119696	0.0066904	0.123394	0.009573	0.124221	0.00769406		0.124199	0.00563444	0.123532	0.0124193	0.124303	0.00604802	0.124282	0.00837498		0.123672	0.0131113	0.124171	0.0160684	0.121549
0.121858	0.0202347	0.120489	0.00602581	0.122772	0.0126766	0.123959	0.00750355		0.122815	0.0193312	0.121743	0.0225978	0.123592	0.00381524	0.122381	0.00824553		0.124437	0.0128851	0.123431	0.0226076	0.12136	0.0206605	0.124489	0.00887696		0.124256	0.00540386	0.119936	0.00675765	0.123666	0.00928575	0.12451	0.00715922		0.124463	0.00577079	0.123764	0.0125779	0.124565	0.0059365	0.124573	0.00819847		0.12388	0.0135806	0.124383	0.0166372	0.121795
0.122103	0.0207589	0.120764	0.00638215	0.123006	0.0124507	0.124258	0.00832603		0.123125	0.0192578	0.121948	0.0211456	0.123785	0.00379316	0.122739	0.00785892		0.124644	0.0119037	0.123755	0.0229562	0.121734	0.0207155	0.124651	0.00900532		0.124441	0.00585863	0.120177	0.00665105	0.123847	0.0103164	0.1248	0.0073342		0.124661	0.00525843	0.124054	0.0117209	0.124827	0.0060301	0.124792	0.00824358		0.12414	0.014045	0.124637	0.0155039	0.122041
0.122347	0.0203703	0.121039	0.00604659	0.12324	0.0123414	0.124497	0.00756804		0.12328	0.0190993	0.122152	0.0218182	0.124074	0.00394321	0.122978	0.0082817		0.124953	0.0146578	0.123971	0.0233433	0.121921	0.0207561	0.124975	0.00879873		0.124719	0.00565077	0.120418	0.00691244	0.124119	0.00973525	0.125017	0.00679332		0.124925	0.0055047	0.124286	0.0126574	0.12509	0.00519065	0.12501	0.0078033		0.1244	0.0127067	0.124933	0.0158644	0.122336
0.122592	0.0199442	0.121246	0.00626602	0.12359	0.0128843	0.124736	0.00718468		0.12359	0.0185144	0.122356	0.0223949	0.124363	0.00416793	0.123217	0.00880325		0.125263	0.013593	0.124295	0.0233284	0.122108	0.0211999	0.125299	0.00908366		0.124997	0.00577792	0.120658	0.00684451	0.124391	0.0107132	0.125234	0.00674217		0.12519	0.00561483	0.124518	0.0122907	0.125352	0.00615071	0.125301	0.00749582		0.12466	0.0132635	0.125145	0.0166196	0.122582
0.122837	0.0211178	0.12152	0.00625602	0.123824	0.0126324	0.124975	0.00783762		0.1239	0.0191574	0.122765	0.0230404	0.124556	0.00403711	0.123455	0.00819829		0.125469	0.0136852	0.124511	0.023148	0.122482	0.0205929	0.125461	0.00933643		0.125182	0.00546696	0.120979	0.00718842	0.124663	0.00951245	0.125523	0.00719351		0.125454	0.00535776	0.124808	0.0121378	0.125614	0.00606526	0.125592	0.00816824		0.12492	0.012781	0.125399	0.0161945	0.122828
0.123081	0.0206764	0.121727	0.00672186	0.124058	0.012418	0.125274	0.0072813		0.124055	0.0191138	0.122969	0.0226898	0.124845	0.00409739	0.123694	0.00796992		0.125676	0.0130732	0.124727	0.0230417	0.122669	0.0209053	0.125785	0.00912162		0.12546	0.00572257	0.12122	0.00694012	0.124935	0.0102601	0.12574	0.00641424		0.125652	0.00589449	0.12504	0.011694	0.125876	0.00551338	0.12581	0.00805177		0.12518	0.0130281	0.125653	0.0163663	0.123074
0.123326	0.0206063	0.122002	0.00639879	0.124292	0.01445	0.125513	0.00775634		0.124365	0.0189796	0.123173	0.0228195	0.125134	0.00404049	0.123933	0.00890027		0.125882	0.0129551	0.124943	0.0241374	0.122856	0.0211721	0.125947	0.00917332		0.125738	0.005206	0.121461	0.00750383	0.125117	0.00958432	0.12603	0.007781		0.125916	0.00582054	0.12533	0.0126261	0.126086	0.00614796	0.126101	0.00798598		0.125388	0.0128014	0.125907	0.0166138	0.12332
0.12357	0.0208498	0.122277	0.00671926	0.124526	0.012519	0.125752	0.00853572		0.124675	0.01886	0.123378	0.0226241	0.125326	0.00489676	0.124172	0.00865649		0.126191	0.0128408	0.125267	0.0240461	0.12323	0.0207969	0.126271	0.00951121		0.126016	0.00547148	0.121701	0.00692751	0.125389	0.00966747	0.126247	0.00755381		0.126181	0.00550391	0.125562	0.0126908	0.126348	0.00614771	0.12632	0.00817043		0.125648	0.0134123	0.126161	0.0173711	0.123566
0.123896	0.0210467	0.122483	0.00641734	0.12476	0.0131486	0.125991	0.00774971		0.124831	0.0186001	0.123582	0.0234592	0.125615	0.00484169	0.12441	0.00825455		0.126398	0.0142983	0.125483	0.0239494	0.123417	0.0209018	0.126433	0.00892524		0.126201	0.00538454	0.121942	0.00740397	0.125661	0.00984954	0.126464	0.00736593		0.126445	0.00525057	0.125794	0.012537	0.12661	0.00600469	0.126611	0.00807994		0.125908	0.0131002	0.126415	0.0165455	0.123812
0.124141	0.0211464	0.122758	0.00667115	0.12511	0.0126584	0.12623	0.00765062		0.125141	0.0199568	0.12399	0.0232734	0.125808	0.00434059	0.124769	0.00833097		0.126707	0.0141927	0.125807	0.0245498	0.123791	0.0211987	0.126757	0.00942342		0.126479	0.00623834	0.122183	0.00719292	0.125842	0.0099444	0.126753	0.00743646		0.126643	0.00565009	0.126084	0.0125026	0.126872	0.00589551	0.126829	0.00841933		0.126168	0.0126686	0.12667	0.0173318	0.124107
0.124385	0.0206863	0.123033	0.00709171	0.125344	0.0126463	0.126529	0.00803073		0.125296	0.0189701	0.124195	0.0233921	0.126097	0.00426369	0.125007	0.00799525		0.126914	0.0125331	0.126023	0.0242633	0.123978	0.0209124	0.12708	0.00929603		0.126664	0.00551701	0.122423	0.00697869	0.126205	0.00992902	0.12697	0.00754056		0.126907	0.0055061	0.126316	0.0129823	0.127135	0.00591985	0.12712	0.00840222		0.126428	0.0129126	0.126924	0.0165474	0.124304
0.12463	0.0217024	0.123308	0.00695025	0.125578	0.0131439	0.126768	0.00718772		0.125606	0.0197206	0.124399	0.0233246	0.126386	0.00490215	0.125246	0.00833825		0.127223	0.0135103	0.126239	0.0244527	0.124165	0.0213558	0.127242	0.00905894		0.126942	0.00530073	0.122664	0.00693846	0.126386	0.00973868	0.12726	0.00761546		0.127171	0.00577573	0.126548	0.0130915	0.127397	0.0059622	0.127338	0.00844151		0.126689	0.0138721	0.127178	0.0167061	0.124599
0.124874	0.0221883	0.123514	0.00671766	0.125812	0.0126649	0.127007	0.00675245		0.125761	0.0195456	0.124807	0.0225649	0.126579	0.00383564	0.125485	0.0089356		0.127429	0.013762	0.126455	0.0245467	0.124352	0.0213997	0.127566	0.00924456		0.12722	0.00594763	0.122905	0.00769474	0.126658	0.0101191	0.127477	0.00749035		0.12737	0.00553362	0.126838	0.0135689	0.127659	0.00548338	0.127629	0.00846099		0.126949	0.0134023	0.127432	0.0168463	0.124845
0.125119	0.0216888	0.123789	0.00658979	0.126163	0.0125704	0.127246	0.00731702		0.126071	0.0195781	0.125012	0.0233342	0.126868	0.00460651	0.125724	0.00867986		0.127739	0.0145521	0.126779	0.0259395	0.124726	0.0215601	0.127728	0.0094788		0.127498	0.00605076	0.123145	0.00683891	0.126839	0.0100964	0.127766	0.00721509		0.127634	0.00551278	0.12707	0.013127	0.127869	0.0062839	0.127848	0.00820794		0.127157	0.0130517	0.127686	0.0165031	0.125091
0.125363	0.0214807	0.124064	0.00710265	0.126397	0.0127524	0.127485	0.00743448		0.126381	0.0201242	0.125216	0.0230204	0.12706	0.00421827	0.125963	0.00856918		0.127945	0.0131493	0.126995	0.0254865	0.124913	0.0213288	0.128052	0.0092246		0.127683	0.00552689	0.123386	0.00753284	0.127111	0.00995245	0.127983	0.00735332		0.127898	0.00595678	0.127302	0.0130597	0.128131	0.00559622	0.128139	0.00821976		0.127417	0.0133347	0.12794	0.0162635	0.125337
0.125608	0.0213849	0.12427	0.00635178	0.12663	0.012785	0.127724	0.00709838		0.126536	0.0195684	0.12542	0.0236975	0.127349	0.00432519	0.126201	0.00849712		0.128255	0.0136101	0.127211	0.026276	0.1251	0.0212532	0.128376	0.0093798		0.127869	0.005766	0.123707	0.00733812	0.127383	0.0103543	0.128272	0.00738732		0.128096	0.0057604	0.127592	0.0127325	0.128393	0.00640172	0.128357	0.00849737		0.127677	0.0129937	0.128194	0.0167652	0.125582
0.125852	0.0212735	0.124545	0.00685148	0.126864	0.012684	0.128023	0.00796096		0.126846	0.0191996	0.125625	0.0241526	0.127638	0.00416598	0.12644	0.00879446		0.128461	0.014612	0.127535	0.0266692	0.125474	0.0208108	0.128538	0.00936893		0.128147	0.00592419	0.123948	0.00752578	0.127655	0.0108696	0.128489	0.00733536		0.12836	0.0052601	0.127882	0.0128025	0.128655	0.00630748	0.128575	0.00819369		0.127937	0.0136318	0.128448	0.0168348	0.125828
0.126097	0.0216003	0.12482	0.00710518	0.127098	0.0127671	0.128262	0.00757891		0.127002	0.019526	0.126033	0.0233764	0.127831	0.0046091	0.126798	0.00869619		0.128771	0.0133564	0.127751	0.0259175	0.125661	0.0208811	0.1287	0.009062		0.128425	0.00533751	0.124188	0.0080912	0.127927	0.0102973	0.128779	0.007165		0.128625	0.00569543	0.128114	0.0132727	0.128917	0.00573534	0.128866	0.00844882		0.128197	0.0133869	0.12866	0.0172825	0.126124
0.126341	0.0214692	0.125026	0.00722151	0.127332	0.0123902	0.128501	0.00765733		0.127312	0.0197133	0.126237	0.0232978	0.12812	0.0040343	0.127037	0.00852189		0.128977	0.0140919	0.127966	0.02631	0.125848	0.0209141	0.129024	0.00944144		0.128703	0.00626417	0.124429	0.00701072	0.128109	0.0103048	0.128996	0.00790039		0.128889	0.0056433	0.128345	0.0129993	0.12918	0.00579194	0.129158	0.00874748		0.128457	0.0129423	0.128956	0.0170235	0.12637
0.126668	0.0220256	0.125301	0.00695635	0.127566	0.0136803	0.12874	0.00805285		0.127622	0.0196152	0.126442	0.0235137	0.128313	0.00384166	0.127276	0.0087195		0.129183	0.0126869	0.12829	0.0271538	0.126222	0.0215366	0.129348	0.00894131		0.128888	0.00563208	0.12467	0.00760713	0.128381	0.0103731	0.129213	0.00847458		0.129153	0.00584189	0.128635	0.0133706	0.129389	0.00626938	0.129376	0.00785574		0.128717	0.0129335	0.129168	0.0170666	0.126615
0.126912	0.0220035	0.125576	0.00683485	0.127917	0.0137253	0.128979	0.00795942		0.127777	0.0197355	0.126646	0.0238127	0.128602	0.00401255	0.127515	0.00823996		0.129493	0.0143167	0.128506	0.0272497	0.126409	0.0210781	0.12951	0.00925536		0.129166	0.0058461	0.12491	0.00802645	0.128562	0.0099844	0.129502	0.00811519		0.129351	0.00609195	0.128867	0.0131081	0.129651	0.00605044	0.129594	0.00813716		0.128925	0.0128014	0.129422	0.01748	0.126861
0.127075	0.0225859	0.125782	0.00675773	0.12815	0.0129382	0.129219	0.00848744		0.127932	0.0195699	0.12685	0.0231965	0.128794	0.0043446	0.127754	0.00908348		0.129699	0.0133265	0.128722	0.0274694	0.126783	0.0212546	0.129834	0.00889418		0.129351	0.00583561	0.125151	0.00655587	0.128834	0.0100567	0.129792	0.00738288		0.129615	0.00603958	0.129099	0.0136939	0.129914	0.0061538	0.129885	0.00795536		0.129185	0.0131013	0.129676	0.0173304	0.127157
0.127401	0.0219355	0.126057	0.00709145	0.128384	0.0133879	0.129458	0.00799012		0.128242	0.02062	0.127259	0.02476	0.129083	0.00467044	0.127992	0.00850367		0.130009	0.0131883	0.129046	0.0277984	0.12697	0.0215199	0.130158	0.00921179		0.129629	0.00618643	0.125392	0.00772784	0.129106	0.0107849	0.130009	0.00747857		0.12988	0.00524289	0.129331	0.0138035	0.130123	0.0065694	0.130103	0.00864155		0.129445	0.0133364	0.129931	0.017242	0.127353
0.127646	0.022544	0.126332	0.00688305	0.128618	0.0132898	0.129697	0.00878725		0.128552	0.0199881	0.127463	0.0236055	0.129372	0.00419228	0.128231	0.00942047		0.130215	0.0138441	0.129262	0.0278863	0.127157	0.0216372	0.13032	0.0092959		0.129907	0.00610815	0.125632	0.00765617	0.129378	0.0107328	0.130226	0.00786647		0.130144	0.00557597	0.129621	0.0137333	0.130386	0.00617056	0.130395	0.00750464		0.129705	0.0138616	0.130185	0.0175695	0.127648
0.12789	0.0229634	0.126607	0.00683089	0.128852	0.013562	0.129936	0.00846917		0.128707	0.0206604	0.127667	0.0238788	0.129661	0.00391479	0.128589	0.00937353		0.130524	0.0137142	0.129478	0.0282461	0.127531	0.0213659	0.130644	0.00910993		0.130185	0.00622804	0.125873	0.00806636	0.129559	0.0103568	0.130515	0.00762081		0.130408	0.0062404	0.129911	0.0136656	0.130648	0.00565562	0.130613	0.00762615		0.129913	0.0135429	0.130439	0.0178009	0.127894
0.128135	0.0227956	0.126813	0.00712436	0.129086	0.013595	0.130235	0.00840431		0.129017	0.0204874	0.128076	0.0237677	0.129854	0.004308	0.128828	0.00886152		0.130731	0.0144206	0.129802	0.0284154	0.127718	0.0215269	0.130806	0.00959523		0.130463	0.00559541	0.126114	0.00742711	0.129831	0.0108695	0.130805	0.00781594		0.130672	0.00608719	0.130143	0.0140317	0.13091	0.00574536	0.130904	0.00846082		0.130173	0.0132444	0.130693	0.0167871	0.12814
0.128379	0.0228353	0.127088	0.00706649	0.12932	0.0138575	0.130474	0.00827536		0.129328	0.0196639	0.12828	0.0236014	0.130143	0.00452642	0.129067	0.00884727		0.130937	0.0145905	0.130018	0.0281698	0.127905	0.0214688	0.13113	0.00974926		0.130648	0.0060586	0.126354	0.00749874	0.130103	0.0109508	0.131022	0.00731067		0.13087	0.0058974	0.130375	0.013744	0.13112	0.00585312	0.131122	0.00870651		0.130433	0.0131659	0.130947	0.0173133	0.128386
0.128624	0.0227049	0.127363	0.00677914	0.12967	0.0136176	0.130653	0.00776091		0.129483	0.0200081	0.128484	0.0236199	0.130335	0.0048269	0.129306	0.00857076		0.131247	0.0133538	0.130234	0.0290706	0.128092	0.0218832	0.131292	0.0100226		0.130926	0.00619048	0.126595	0.00765259	0.130375	0.0108175	0.131239	0.00788555		0.131135	0.0051664	0.130665	0.0131492	0.131382	0.00609719	0.131413	0.0086094		0.130693	0.0135941	0.131201	0.0176223	0.128632
0.128868	0.0222231	0.127638	0.00695869	0.129904	0.0139178	0.130952	0.00773985		0.129793	0.0206837	0.128689	0.0237398	0.130624	0.00443046	0.129544	0.00918365		0.131453	0.0161645	0.130558	0.0292567	0.128466	0.021707	0.131616	0.00914631		0.131111	0.00545963	0.126836	0.00829456	0.130647	0.0109698	0.131528	0.0076258		0.131399	0.00658551	0.130897	0.0136755	0.131644	0.00618794	0.131632	0.00843604		0.130953	0.0135411	0.131413	0.0180759	0.128878
0.129194	0.0231617	0.127844	0.00721324	0.130138	0.0140259	0.131191	0.00814248		0.129948	0.0209086	0.128893	0.0248419	0.130913	0.00424027	0.129783	0.00900333		0.131763	0.0149154	0.130774	0.0293883	0.128653	0.0217543	0.131778	0.0105411		0.131389	0.00651391	0.127076	0.00755868	0.130828	0.0109953	0.131818	0.00760272		0.131663	0.0053862	0.131129	0.0146399	0.131906	0.00625215	0.13185	0.00803389		0.131161	0.0136182	0.131667	0.0180844	0.129124
0.129439	0.0237072	0.128119	0.00734475	0.130372	0.0133074	0.13143	0.00886242		0.130258	0.0208599	0.129301	0.0243518	0.131106	0.00451713	0.130022	0.0082452		0.131969	0.0150465	0.131098	0.0295986	0.12884	0.0218713	0.132102	0.00956146		0.131667	0.00592644	0.127397	0.00753384	0.1311	0.0102628	0.132035	0.00756943		0.131927	0.00578274	0.131361	0.0139005	0.132116	0.00568433	0.132068	0.00851534		0.131421	0.0139539	0.131921	0.0172038	0.129419
0.129683	0.0229303	0.128394	0.0077019	0.130606	0.0142654	0.131669	0.00804069		0.130413	0.0204386	0.129506	0.0240542	0.131395	0.00460187	0.130261	0.00900403		0.132278	0.0147064	0.131314	0.030347	0.129214	0.0217032	0.132426	0.00964285		0.131945	0.00601402	0.127638	0.00770791	0.131372	0.0102428	0.132324	0.00763248		0.132126	0.00572558	0.131651	0.014435	0.132378	0.00597648	0.132359	0.00847469		0.131681	0.0143206	0.132175	0.0176331	0.129665
0.129928	0.0234281	0.1286	0.00734219	0.13084	0.0137139	0.131908	0.00801955		0.130723	0.0210429	0.12971	0.0243503	0.131588	0.00470404	0.130619	0.00902577		0.132485	0.0140593	0.13153	0.030428	0.129401	0.0218959	0.132588	0.00964932		0.13213	0.00600288	0.127879	0.00758989	0.131554	0.011258	0.132541	0.00765229		0.13239	0.00602929	0.131883	0.014249	0.13264	0.00623806	0.132577	0.00869664		0.131889	0.0128353	0.132429	0.0180703	0.129862
0.130172	0.0234515	0.128875	0.00744733	0.131191	0.0142902	0.132147	0.00813112		0.131033	0.0209883	0.129914	0.0243813	0.131877	0.00439895	0.130858	0.00928402		0.132691	0.0143708	0.131746	0.0297648	0.129775	0.022361	0.132912	0.00964981		0.132408	0.00668584	0.128119	0.00736876	0.131826	0.0111324	0.132831	0.00777041		0.132654	0.00590298	0.132115	0.0143036	0.13285	0.00646762	0.132869	0.00909655		0.132149	0.0134069	0.132641	0.0178661	0.130157
0.130417	0.0231488	0.12915	0.00727548	0.131424	0.014363	0.132386	0.00868587		0.131188	0.0203547	0.130118	0.024306	0.132166	0.00503428	0.131097	0.00931616		0.133001	0.0145742	0.13207	0.030945	0.129961	0.0216106	0.133074	0.00935909		0.132686	0.00565796	0.12836	0.00764094	0.132098	0.0116756	0.133048	0.00828275		0.132852	0.00570627	0.132405	0.0137018	0.133112	0.00595942	0.133087	0.00865971		0.132409	0.0132595	0.132895	0.0179752	0.130403
0.130662	0.0234499	0.129425	0.00828317	0.131658	0.0141178	0.132625	0.00860276		0.131499	0.0207778	0.130527	0.0250403	0.132455	0.00440555	0.131335	0.00883255		0.13331	0.014694	0.132286	0.0311233	0.130148	0.0221341	0.133398	0.00926082		0.132964	0.00604147	0.128601	0.00842363	0.13237	0.0107951	0.133337	0.00807708		0.133116	0.00521348	0.132637	0.0137347	0.133374	0.00603141	0.133378	0.0089034		0.132669	0.0133952	0.133149	0.018379	0.130649
0.130906	0.0266201	0.129631	0.00719415	0.131892	0.0134973	0.132924	0.00867832		0.131809	0.021225	0.130731	0.024444	0.132647	0.00443949	0.131574	0.00926677		0.133516	0.0149691	0.132502	0.0314518	0.130522	0.0214525	0.13356	0.00936832		0.13315	0.00587777	0.128841	0.00809157	0.132551	0.0111612	0.133554	0.00840051		0.133381	0.00602787	0.132869	0.01386	0.133584	0.00645998	0.133596	0.00909239		0.132877	0.0135162	0.133403	0.0180865	0.130895
0.131232	0.0247968	0.129906	0.00668709	0.132126	0.0141416	0.133163	0.00993424		0.131964	0.0208194	0.130936	0.0250573	0.13284	0.00500027	0.131813	0.00933111		0.133723	0.0148514	0.132826	0.031148	0.130709	0.0218432	0.133884	0.00935699		0.133427	0.00638172	0.129082	0.00799951	0.132823	0.0110951	0.133843	0.00749413		0.133645	0.00621027	0.133101	0.0143812	0.133846	0.00618035	0.133814	0.00848983		0.133137	0.0136845	0.133657	0.0177556	0.131141
0.131477	0.0241896	0.130181	0.00710165	0.13236	0.0142346	0.133402	0.00889051		0.132274	0.0219632	0.131344	0.0251406	0.133129	0.00496585	0.132052	0.00964054		0.134032	0.01573	0.133042	0.0312084	0.130896	0.0222984	0.134046	0.00940838		0.133705	0.00637765	0.129323	0.0085566	0.133095	0.0108727	0.13406	0.00786624		0.133909	0.00586641	0.133391	0.0140932	0.134109	0.00557547	0.134106	0.00883476		0.133397	0.0137182	0.133911	0.018436	0.131387
0.131721	0.024679	0.130387	0.00739997	0.132594	0.0143518	0.133641	0.00846685		0.132429	0.0211435	0.131548	0.0246292	0.133322	0.00485809	0.132291	0.00934203		0.134239	0.0147676	0.133258	0.0325795	0.13127	0.0216955	0.13437	0.0100378		0.133891	0.0069441	0.129563	0.00821486	0.133367	0.0111742	0.13435	0.00806058		0.134173	0.00604307	0.133623	0.0143105	0.134371	0.00577671	0.134324	0.00837084		0.133657	0.0137095	0.134123	0.0181557	0.131633
0.131966	0.0242116	0.130662	0.0077652	0.132944	0.0143795	0.13388	0.0085881		0.132739	0.0212409	0.131753	0.024837	0.133611	0.00474313	0.132649	0.00920849		0.134548	0.0154687	0.133582	0.0325305	0.131457	0.0215988	0.134532	0.00963718		0.134169	0.00674747	0.129804	0.00888261	0.133548	0.0115265	0.134567	0.00786013		0.134371	0.00599931	0.133855	0.013942	0.13458	0.0060132	0.134542	0.00916784		0.133865	0.014415	0.13442	0.0181085	0.131879
0.13221	0.0233249	0.130937	0.00773179	0.133178	0.0148113	0.13412	0.00884962		0.132894	0.0213328	0.131957	0.0250678	0.1339	0.00480081	0.132888	0.00922306		0.134754	0.015076	0.133798	0.0320559	0.131644	0.022001	0.134856	0.00982141		0.134447	0.00651661	0.130125	0.00844985	0.13382	0.0119988	0.134784	0.00798566		0.134636	0.00596606	0.134087	0.0144671	0.134843	0.00633322	0.134833	0.00889986		0.134125	0.0136039	0.134631	0.0188511	0.132125
0.132455	0.0237861	0.131143	0.00748111	0.133412	0.0141613	0.134359	0.00836358		0.133204	0.0215559	0.132365	0.0251823	0.134189	0.00431484	0.133126	0.00965816		0.135064	0.0150815	0.134014	0.032926	0.132018	0.0215474	0.13518	0.0103818		0.134725	0.00666267	0.130366	0.00846873	0.134002	0.0118587	0.135073	0.00803932		0.1349	0.0059267	0.134377	0.0141711	0.135105	0.00574358	0.135051	0.00874416		0.134386	0.0137178	0.134885	0.0182237	0.132371
0.132699	0.0256385	0.131418	0.00752298	0.133646	0.0144051	0.134657	0.00922563		0.133359	0.0212065	0.13257	0.02518	0.134381	0.00478411	0.133365	0.00954809		0.13527	0.0155255	0.134338	0.0336145	0.132205	0.0217059	0.135342	0.00961286		0.13491	0.00682676	0.130526	0.00880105	0.134274	0.0114429	0.135363	0.00805895		0.135164	0.00555364	0.134609	0.0143662	0.135315	0.00554384	0.13527	0.00836218		0.134594	0.0133513	0.13514	0.0184342	0.132617
0.133025	0.024726	0.131693	0.00814162	0.13388	0.0139277	0.134897	0.0093447		0.133669	0.0215791	0.132774	0.025343	0.13467	0.00447027	0.133604	0.00977993		0.13558	0.0156099	0.134554	0.0329896	0.132392	0.0220726	0.135666	0.0104606		0.135188	0.00638711	0.130767	0.00865488	0.134546	0.0113438	0.13558	0.00845149		0.135362	0.00637126	0.134841	0.0149206	0.135577	0.00621726	0.135561	0.00900395		0.134854	0.0137971	0.135351	0.018796	0.132863
0.13327	0.0248997	0.131899	0.00827213	0.134114	0.0137724	0.135136	0.00912069		0.13398	0.0217637	0.132978	0.0255419	0.134863	0.00444532	0.133843	0.00943186		0.135786	0.0153188	0.13477	0.0336395	0.132766	0.0221774	0.135828	0.00965193		0.135466	0.00677275	0.131007	0.00831234	0.134818	0.0119185	0.135797	0.00823954		0.135626	0.00628151	0.135073	0.0144141	0.135839	0.00606088	0.135779	0.0092729		0.135114	0.0129317	0.135605	0.0186486	0.133109
0.133514	0.0249899	0.132174	0.00851258	0.134347	0.0144014	0.135375	0.00974356		0.13429	0.0214452	0.133182	0.0254205	0.135152	0.00467093	0.134082	0.00923822		0.135992	0.0143876	0.135094	0.0333777	0.132953	0.0222938	0.136152	0.00993065		0.135744	0.00660222	0.131328	0.00893432	0.13509	0.0117744	0.136086	0.00833986		0.135957	0.00643198	0.135363	0.014971	0.136049	0.00611486	0.13607	0.00904935		0.135374	0.0139775	0.13586	0.0181352	0.133355
0.133759	0.0251345	0.132449	0.00877984	0.134698	0.0146477	0.135614	0.00949		0.134445	0.0215481	0.133591	0.025055	0.135441	0.00525424	0.13432	0.00959121		0.136302	0.0146425	0.13531	0.0339011	0.133327	0.0222814	0.136313	0.0106606		0.136022	0.00626809	0.131569	0.00865403	0.135271	0.0116615	0.136376	0.00786147		0.136155	0.00636525	0.135595	0.0151984	0.136311	0.00573693	0.136288	0.00861534		0.135582	0.0136901	0.136114	0.0190118	0.1336
0.134003	0.0221755	0.132655	0.00817806	0.134932	0.0148555	0.135913	0.0095677		0.134755	0.0216955	0.133795	0.0253983	0.135634	0.00488951	0.134559	0.00911416		0.136508	0.0158688	0.135526	0.0349559	0.133514	0.0223523	0.136637	0.0107045		0.136207	0.00653911	0.13181	0.00797057	0.135543	0.0116202	0.136593	0.00798415		0.136419	0.0062969	0.135827	0.0151821	0.136573	0.00611211	0.136507	0.00887239		0.135842	0.0140278	0.136368	0.0178637	0.133846
0.134248	0.0250899	0.13293	0.00811002	0.135166	0.0146736	0.136152	0.00934142		0.13491	0.0209494	0.134	0.0261195	0.135923	0.00512586	0.134798	0.00976709		0.136818	0.0157395	0.13585	0.035268	0.133701	0.0221721	0.136799	0.00909318		0.136485	0.0069171	0.13205	0.00835562	0.135815	0.0114122	0.13681	0.00809795		0.136683	0.00635425	0.136059	0.0157293	0.136835	0.00545416	0.136798	0.00896018		0.136102	0.0135412	0.136622	0.0186636	0.134092
0.134493	0.0249149	0.133205	0.00843547	0.1354	0.0152699	0.136391	0.00925084		0.13522	0.0218318	0.134408	0.0254501	0.136115	0.00474316	0.135037	0.0100498		0.137024	0.0160612	0.136066	0.0352438	0.133888	0.0224991	0.137123	0.00937952		0.13667	0.00691392	0.132291	0.0092123	0.136087	0.0114375	0.137099	0.00876939		0.136948	0.00629035	0.136349	0.0154739	0.137045	0.00627549	0.137016	0.00893454		0.13631	0.0144466	0.136834	0.018629	0.134338
0.134737	0.0249197	0.133411	0.00820092	0.135634	0.0142101	0.13663	0.00946094		0.135375	0.0217568	0.134612	0.0255259	0.136404	0.00462486	0.135275	0.00997038		0.137334	0.0155038	0.13639	0.0348974	0.134262	0.0220621	0.137447	0.0106176		0.136948	0.00718824	0.132532	0.00849462	0.136359	0.0118204	0.137316	0.0080796		0.137212	0.00547982	0.136581	0.0151235	0.137307	0.00616068	0.137307	0.00895557		0.13657	0.0141915	0.137088	0.0199172	0.134584
0.134982	0.0260474	0.133686	0.00842383	0.135868	0.0155216	0.136929	0.00932261		0.135685	0.0221528	0.134817	0.0257722	0.136597	0.00470469	0.135514	0.00988258		0.13754	0.0151286	0.136606	0.0360631	0.134449	0.022456	0.137609	0.00934407		0.137226	0.00632375	0.132772	0.00965024	0.13654	0.0121533	0.137606	0.00881133		0.13741	0.00633196	0.136813	0.0151517	0.137569	0.0064302	0.137525	0.00948051		0.13683	0.01364	0.137342	0.0186482	0.13483
0.135226	0.0254968	0.133961	0.00812211	0.136101	0.0149009	0.137168	0.00906535		0.13584	0.0220049	0.135021	0.0259325	0.136886	0.00540505	0.135753	0.0104876		0.137746	0.0160901	0.136822	0.0350638	0.134636	0.0220795	0.137933	0.0100724		0.137504	0.00622841	0.133013	0.00857417	0.136812	0.0116957	0.137895	0.00859917		0.137674	0.00639803	0.137103	0.0151866	0.137779	0.00613423	0.137744	0.0089349		0.137038	0.0138443	0.137596	0.0196472	0.135076
0.135552	0.0253725	0.134167	0.00847119	0.136452	0.0156405	0.137407	0.00976917		0.136151	0.021887	0.135429	0.0261282	0.137175	0.00517238	0.136111	0.0101934		0.138056	0.0153306	0.137038	0.0359082	0.13501	0.0226988	0.138095	0.0094536		0.137689	0.00694186	0.133254	0.0086962	0.136994	0.0117842	0.138112	0.0085494		0.137938	0.00633135	0.137335	0.0159223	0.138041	0.00581239	0.138035	0.00911333		0.137298	0.0142876	0.13785	0.0186912	0.135322
0.135797	0.0256409	0.134442	0.00830449	0.136686	0.0153574	0.137646	0.00923639		0.136461	0.0223032	0.135634	0.0257412	0.137368	0.00513738	0.13635	0.00978823		0.138365	0.0166449	0.137361	0.0365093	0.135197	0.0222982	0.138419	0.00985463		0.137967	0.00723922	0.133494	0.00932684	0.137266	0.0118097	0.138329	0.00905351		0.138203	0.0065894	0.137567	0.0149611	0.138303	0.006129	0.138253	0.00866661		0.137558	0.0138795	0.138062	0.0186987	0.135568
0.136041	0.0259859	0.134649	0.00906416	0.13692	0.0146836	0.137885	0.00979973		0.136616	0.0216819	0.135838	0.0264479	0.137657	0.00460208	0.136589	0.00996975		0.138572	0.0162637	0.137577	0.0365078	0.135571	0.0220312	0.138581	0.00934584		0.138245	0.00664222	0.133815	0.00913146	0.137538	0.0119238	0.138619	0.00882167		0.138467	0.00612144	0.137799	0.0150356	0.138566	0.00649487	0.138544	0.00916549		0.137818	0.01366	0.138358	0.0186079	0.135814
0.136286	0.0262603	0.134923	0.00804459	0.137154	0.0146604	0.138124	0.0099419		0.136926	0.0227856	0.136042	0.0259735	0.137849	0.00469857	0.136828	0.0098448		0.138778	0.0154975	0.137793	0.0369703	0.135758	0.022625	0.138905	0.00947911		0.13843	0.00730573	0.134056	0.00952135	0.13781	0.0120963	0.138908	0.00782516		0.138665	0.00594975	0.138089	0.0154946	0.138775	0.00625659	0.138762	0.00949942		0.138026	0.0141145	0.13857	0.0201818	0.13606
0.13653	0.0253696	0.135198	0.008961	0.137388	0.0151652	0.138363	0.0100061		0.137081	0.0219644	0.136246	0.0263396	0.138138	0.00527285	0.137066	0.00976945		0.139088	0.01599	0.138117	0.036886	0.135945	0.0226309	0.139067	0.0102471		0.138708	0.00594257	0.134297	0.00957896	0.138082	0.0125688	0.139125	0.00877589		0.138929	0.00616226	0.138321	0.0150486	0.139037	0.0066485	0.138981	0.00939998		0.138286	0.0136129	0.138824	0.0189317	0.136306
0.136775	0.0262549	0.135405	0.00824527	0.137621	0.0148163	0.138662	0.00981499		0.137391	0.0225209	0.136655	0.0262498	0.138427	0.00510076	0.137305	0.0100015		0.139294	0.0158586	0.138333	0.0376685	0.136319	0.0226503	0.139391	0.00971228		0.138986	0.00672083	0.134537	0.00975851	0.138263	0.0120545	0.139342	0.0084697		0.139193	0.00590832	0.138553	0.0160308	0.1393	0.00601766	0.139272	0.00922593		0.138546	0.0140475	0.139078	0.0197502	0.136552
0.137019	0.0266172	0.13568	0.00922014	0.137855	0.0154183	0.138901	0.00929887		0.137546	0.0218808	0.136859	0.0263071	0.138716	0.0051619	0.137544	0.0103194		0.139603	0.0161416	0.138549	0.0379746	0.136506	0.0222425	0.139553	0.00970144		0.139264	0.00743977	0.134778	0.00895728	0.138535	0.0128845	0.139632	0.00845458		0.139458	0.00627771	0.138785	0.0158729	0.139509	0.00619231	0.13949	0.0094127		0.138806	0.0137841	0.139332	0.019387	0.136798
0.137264	0.02546	0.135954	0.00875873	0.138089	0.0153352	0.13914	0.00967446		0.137856	0.0223497	0.137064	0.0261525	0.138909	0.00497401	0.137783	0.00984597		0.13981	0.0167652	0.138765	0.0381669	0.136693	0.0223405	0.139877	0.00972913		0.139449	0.00694537	0.135019	0.00941061	0.138807	0.0125209	0.139921	0.00859405		0.139722	0.00655456	0.139017	0.0158372	0.139772	0.00597526	0.139781	0.00908003		0.139066	0.0138949	0.139586	0.0200041	0.137044
0.137508	0.0257203	0.136161	0.00867129	0.13844	0.0151813	0.139379	0.0103519		0.138166	0.0226522	0.137268	0.0271587	0.139198	0.00579136	0.138022	0.0101196		0.140119	0.0163563	0.139089	0.0384377	0.13688	0.022443	0.140039	0.0103708		0.139727	0.00718347	0.135259	0.00900054	0.139079	0.0123426	0.140138	0.00889758		0.139986	0.00669204	0.139249	0.0156346	0.140034	0.00615089	0.139999	0.00921639		0.139326	0.0140507	0.13984	0.0198917	0.13729
0.137753	0.0273712	0.136436	0.00916727	0.138674	0.0154797	0.139678	0.0105584		0.138322	0.0227978	0.137676	0.0261922	0.139391	0.00535414	0.13838	0.0100165		0.140326	0.0157741	0.139305	0.0388201	0.137254	0.023026	0.140363	0.0105357		0.140005	0.00730895	0.1355	0.00997743	0.139351	0.0125203	0.140355	0.00902322		0.140184	0.00626084	0.139539	0.015996	0.140296	0.00655405	0.140218	0.00964081		0.139534	0.0144191	0.140052	0.0202479	0.137536
0.137997	0.0265801	0.136642	0.00894159	0.138908	0.0153897	0.139917	0.0109216		0.138632	0.0227	0.137881	0.0266263	0.13968	0.00553574	0.138619	0.0101636		0.140532	0.0167811	0.139629	0.0386688	0.137441	0.022737	0.140687	0.0103633		0.140283	0.00673899	0.135741	0.0092107	0.139532	0.0119666	0.140644	0.00868458		0.140448	0.00619401	0.139771	0.0165183	0.140506	0.00613803	0.140509	0.00977322		0.139794	0.0139872	0.140349	0.0192073	0.137782
0.138324	0.0255327	0.136917	0.00924381	0.139141	0.0155099	0.140156	0.00967012		0.138942	0.0224809	0.138085	0.0263328	0.139872	0.0052768	0.138857	0.0107914		0.140841	0.016382	0.139845	0.0382688	0.137628	0.0226727	0.140849	0.010031		0.140561	0.00753331	0.135981	0.0101702	0.139804	0.0125936	0.140861	0.00911455		0.140713	0.00616594	0.140003	0.0155143	0.140768	0.00655719	0.140727	0.00880856		0.140054	0.0141177	0.14056	0.0191835	0.138077
0.138568	0.0262322	0.137192	0.00921091	0.139375	0.015886	0.140395	0.00978552		0.139097	0.0231819	0.138493	0.0273472	0.140161	0.00508702	0.139096	0.0106917		0.141048	0.0168423	0.140061	0.0395854	0.138002	0.0225852	0.141173	0.00963382		0.140747	0.00700164	0.136222	0.0103575	0.140076	0.0124412	0.141151	0.00939534		0.140977	0.00667288	0.140235	0.0170009	0.14103	0.00606874	0.140945	0.00960525		0.140314	0.0142557	0.140815	0.0192695	0.138274
0.138813	0.0257424	0.137467	0.00928341	0.139609	0.0156466	0.140694	0.0106302		0.139407	0.0228349	0.138698	0.0268967	0.14045	0.00507796	0.139335	0.0102696		0.141357	0.0162046	0.140385	0.0396587	0.138189	0.0228178	0.141335	0.0105551		0.141024	0.00694695	0.136543	0.00925736	0.140348	0.0126151	0.141368	0.00891372		0.141241	0.00637102	0.140467	0.0163382	0.141292	0.00644599	0.141236	0.00862687		0.140522	0.013887	0.141111	0.0189874	0.138519
0.139057	0.0280685	0.137673	0.00959464	0.139843	0.0158707	0.140933	0.0107485		0.139562	0.0233127	0.138902	0.0266611	0.140643	0.0060657	0.139574	0.0103455		0.141564	0.0163134	0.140601	0.0397049	0.138563	0.0227937	0.141659	0.0102427		0.141302	0.00752984	0.136784	0.00993721	0.14062	0.0125108	0.141657	0.00881138		0.141505	0.00618648	0.140757	0.0169863	0.141554	0.00632753	0.141455	0.00920719		0.140782	0.0143113	0.141323	0.0195282	0.138815
0.139302	0.0279001	0.137879	0.00911472	0.140077	0.0152409	0.141172	0.0106176		0.139872	0.0235535	0.139106	0.0267479	0.140836	0.004901	0.139813	0.0099357		0.141873	0.0166298	0.140817	0.040457	0.13875	0.0218737	0.141821	0.0107601		0.141488	0.0072101	0.137024	0.0106075	0.140802	0.0122452	0.141874	0.00884815		0.141704	0.00672464	0.140989	0.016039	0.141764	0.00623702	0.141746	0.00836991		0.141042	0.0146097	0.141577	0.0193596	0.139061
0.139546	0.0275971	0.138154	0.00988643	0.140428	0.0157949	0.141411	0.0110004		0.140027	0.0226606	0.13931	0.0273124	0.141125	0.00544195	0.140051	0.0109		0.142079	0.0170032	0.141141	0.0400519	0.138937	0.0226602	0.142145	0.0107466		0.141766	0.00774015	0.137265	0.0106433	0.141074	0.0121441	0.142164	0.00926731		0.141968	0.00646613	0.141221	0.0169464	0.142026	0.00653391	0.141964	0.0100959		0.141302	0.0149052	0.141831	0.019581	0.139257
0.139791	0.0285487	0.138429	0.00928727	0.140661	0.0159527	0.14171	0.0112046		0.140337	0.0232056	0.139719	0.0269806	0.141414	0.00559756	0.14029	0.0102325		0.142286	0.0168992	0.141357	0.0402932	0.139311	0.0230314	0.142307	0.0104231		0.142044	0.00675689	0.137506	0.0102675	0.141346	0.0125299	0.142453	0.00913265		0.142298	0.00626774	0.141453	0.0167651	0.142288	0.00587064	0.142182	0.0100642		0.141562	0.0137221	0.142085	0.0199209	0.139553
0.140035	0.0278461	0.138704	0.00966482	0.140895	0.0156651	0.141889	0.0110643		0.140493	0.0230757	0.139923	0.0273888	0.141606	0.00526474	0.140529	0.010901		0.142595	0.0161332	0.141573	0.041288	0.139498	0.0231961	0.142631	0.00990007		0.142321	0.00772894	0.137746	0.0104415	0.141527	0.0126201	0.14267	0.0086462		0.142496	0.00650213	0.141743	0.0166769	0.142551	0.00613243	0.142473	0.00927413		0.141822	0.0139623	0.142339	0.0199604	0.139798
0.14028	0.0291835	0.13891	0.00979533	0.141129	0.0153279	0.142188	0.0107072		0.140803	0.0232832	0.140128	0.0271364	0.141895	0.00573244	0.140768	0.0102862		0.142802	0.016988	0.141897	0.0407156	0.139685	0.0227482	0.142793	0.0105384		0.142507	0.00719634	0.137987	0.0103129	0.141799	0.0127561	0.142887	0.00945889		0.14276	0.00602983	0.141975	0.0169601	0.14276	0.00696522	0.142692	0.0103387		0.142031	0.0141434	0.142593	0.0201433	0.140044
0.140606	0.0272601	0.139185	0.00981669	0.141363	0.0152526	0.142427	0.0109259		0.141113	0.02351	0.140332	0.0276229	0.142088	0.00535488	0.141006	0.0106102		0.143111	0.0168014	0.142113	0.041071	0.140059	0.0229866	0.143117	0.0103038		0.142785	0.0074299	0.138228	0.00988522	0.142071	0.0126848	0.143177	0.00901722		0.143025	0.00602831	0.142207	0.0171799	0.143023	0.00568021	0.142983	0.00977649		0.142291	0.0145521	0.142847	0.018988	0.14029
0.14085	0.027542	0.139391	0.00954728	0.141597	0.0151287	0.142666	0.0116875		0.141268	0.0234778	0.14074	0.0276983	0.142377	0.00554779	0.141245	0.0100681		0.143318	0.0181426	0.142329	0.0408856	0.140246	0.0230436	0.143279	0.0101308		0.143063	0.00754627	0.138468	0.0101769	0.142343	0.013193	0.143394	0.00912857		0.143289	0.00635621	0.142497	0.0171119	0.143285	0.00611186	0.143201	0.01009		0.142551	0.0141951	0.143101	0.0201229	0.140536
0.141095	0.028951	0.139666	0.0101914	0.141831	0.0160713	0.142905	0.0109618		0.141578	0.0235235	0.140945	0.0276763	0.142569	0.00579451	0.141484	0.0107933		0.143627	0.017243	0.142653	0.0421578	0.140433	0.0233165	0.143603	0.0104316		0.143341	0.00680817	0.138709	0.0105901	0.142615	0.0128643	0.143611	0.00915418		0.143553	0.00624978	0.142729	0.0170227	0.143547	0.00607291	0.143419	0.00947789		0.142811	0.0138503	0.143356	0.0203372	0.140782
0.141339	0.0279302	0.139872	0.00950568	0.142065	0.0158615	0.143204	0.0111357		0.141888	0.0238722	0.141149	0.0273807	0.142858	0.00569544	0.141723	0.0110599		0.143833	0.0178073	0.142869	0.0421257	0.14062	0.0230498	0.143927	0.00987867		0.143619	0.00793126	0.13903	0.0112372	0.142796	0.0133381	0.1439	0.00887332		0.143751	0.00614841	0.142961	0.0170687	0.143809	0.00612071	0.14371	0.00945707		0.143019	0.0150069	0.14361	0.0201294	0.141028
0.141584	0.0281514	0.140147	0.0104744	0.142415	0.0158041	0.143443	0.0113561		0.142043	0.0237859	0.141557	0.027904	0.143147	0.00594824	0.142081	0.0113139		0.14404	0.0171997	0.143085	0.0428708	0.140994	0.0236335	0.144089	0.0104448		0.143804	0.00684849	0.139271	0.0108751	0.143068	0.0131944	0.144117	0.00991697		0.144015	0.00648878	0.143251	0.0172745	0.144071	0.00635292	0.143929	0.00983787		0.143331	0.0142423	0.143864	0.0204082	0.141274
0.141828	0.0279831	0.140422	0.00981251	0.142649	0.0155336	0.143682	0.0113974		0.142353	0.0232493	0.141762	0.0273213	0.14334	0.00579631	0.1422	0.0104785		0.144349	0.0178669	0.143409	0.0428522	0.141181	0.0230878	0.144251	0.0100756		0.144082	0.00693684	0.139511	0.0104919	0.14334	0.0123527	0.144407	0.00939408		0.14428	0.0070779	0.143482	0.0168782	0.144281	0.00645104	0.14422	0.00972771		0.143539	0.0139676	0.144118	0.0204917	0.14152
0.142155	0.0288909	0.140628	0.0105355	0.142883	0.0164318	0.143922	0.010815		0.142508	0.0235518	0.141966	0.0275491	0.143629	0.00593186	0.142439	0.0102369		0.144556	0.0170919	0.143625	0.0426817	0.141555	0.0232079	0.144575	0.0100929		0.14436	0.00724153	0.139752	0.0105896	0.143612	0.0133203	0.144624	0.0094303		0.144544	0.00611917	0.143714	0.0172133	0.144543	0.0061617	0.144438	0.0102279		0.143799	0.0156008	0.144372	0.0203226	0.141766
0.142399	0.0285662	0.140903	0.0100595	0.143117	0.0166783	0.14422	0.0111218		0.142819	0.0244734	0.14217	0.0271036	0.143822	0.00566838	0.142678	0.0103522		0.144865	0.0172543	0.143841	0.0434283	0.141742	0.0234351	0.144737	0.0101563		0.144638	0.00698123	0.139993	0.0104554	0.143884	0.0141688	0.144913	0.00926877		0.144808	0.0073059	0.144004	0.0180054	0.144805	0.00570872	0.144656	0.00934633		0.144059	0.0140358	0.144626	0.0195248	0.142012
0.142644	0.0283842	0.141109	0.0100177	0.143351	0.0159392	0.144459	0.0120192		0.142974	0.0238297	0.142375	0.0276883	0.144111	0.00584062	0.142917	0.011049		0.145071	0.0172994	0.144057	0.0432106	0.141929	0.0235706	0.145061	0.0107873		0.144916	0.00714209	0.140233	0.0108997	0.144065	0.0130408	0.14513	0.00950206		0.145072	0.00660096	0.144236	0.017119	0.145068	0.00672929	0.144947	0.00983046		0.144319	0.0146972	0.14488	0.0207689	0.142258
0.142888	0.0293708	0.141384	0.0104112	0.143585	0.0166389	0.144698	0.0111646		0.143284	0.0243869	0.142783	0.0278499	0.144303	0.00527222	0.143156	0.0113146		0.145381	0.0172435	0.144381	0.0446106	0.142303	0.0232707	0.145385	0.0103958		0.145101	0.00729726	0.140554	0.0109263	0.144337	0.013534	0.14542	0.00949971		0.145271	0.00640706	0.144468	0.0173319	0.145277	0.00636935	0.145166	0.00991049		0.144579	0.0150524	0.145134	0.0213952	0.142504
0.143133	0.0290055	0.141591	0.00981049	0.143818	0.01611	0.144938	0.0113028		0.143594	0.0240927	0.142987	0.0286462	0.144592	0.00557978	0.143514	0.0106846		0.145587	0.0172475	0.144597	0.0439539	0.14249	0.0234207	0.145547	0.0100039		0.145379	0.00765834	0.140795	0.0114217	0.144609	0.0127823	0.145637	0.0094281		0.145535	0.00699325	0.144758	0.0182217	0.14554	0.00660576	0.145457	0.0104719		0.144839	0.0147222	0.145388	0.0204089	0.142799
0.143377	0.029158	0.141866	0.0104563	0.144052	0.0163967	0.145236	0.0119046		0.143904	0.0245213	0.143192	0.0279831	0.144881	0.00522188	0.143753	0.0112751		0.145794	0.0174759	0.144813	0.044822	0.142677	0.0237426	0.14587	0.0102231		0.145657	0.00744132	0.141035	0.0105271	0.144881	0.0137409	0.145926	0.0100893		0.145799	0.00649224	0.14499	0.0184557	0.145802	0.00620513	0.145675	0.0101898		0.145099	0.0145773	0.145642	0.0202538	0.143045
0.143622	0.0288749	0.142072	0.00979312	0.144286	0.0169893	0.145475	0.010651		0.144059	0.0241104	0.143396	0.028065	0.145074	0.00519959	0.143991	0.0111177		0.146103	0.0175463	0.145137	0.0447537	0.143051	0.0235037	0.146032	0.0101883		0.145842	0.00738967	0.141276	0.0117072	0.145153	0.0133713	0.146143	0.0102421		0.146063	0.0069251	0.145222	0.0178756	0.146064	0.00666552	0.145893	0.00974659		0.145307	0.0145567	0.145897	0.0209006	0.143291
0.143866	0.0294369	0.142347	0.0105341	0.144637	0.0159987	0.145715	0.0115886		0.144369	0.024388	0.143804	0.0276649	0.145363	0.00529392	0.14423	0.0112601		0.146309	0.0182826	0.145353	0.045077	0.143238	0.0230829	0.146356	0.0102783		0.14612	0.00790989	0.141517	0.0110885	0.145335	0.0132245	0.14636	0.00890662		0.146327	0.00696032	0.145512	0.0183849	0.146326	0.00672591	0.146184	0.0099608		0.145567	0.0150041	0.146151	0.0206945	0.143537
0.144111	0.0295598	0.142622	0.0106773	0.144871	0.0166258	0.145954	0.0107028		0.144679	0.02475	0.144009	0.02752	0.145556	0.00646721	0.144469	0.0111137		0.146619	0.0177623	0.145569	0.045301	0.143425	0.0230067	0.146518	0.0102008		0.146398	0.0075562	0.141758	0.0109858	0.145607	0.0136546	0.14665	0.0102581		0.146592	0.00603352	0.145744	0.0179092	0.146588	0.00646117	0.146403	0.0106926		0.145827	0.0145576	0.146405	0.0208881	0.143783
0.144437	0.0294689	0.142828	0.0102403	0.145105	0.0169829	0.146193	0.0116251		0.144834	0.0244135	0.144213	0.0278914	0.145845	0.00653682	0.144708	0.0116168		0.146825	0.0182442	0.145785	0.0459622	0.143799	0.0241245	0.146842	0.0108957		0.146676	0.00793367	0.141998	0.010704	0.145879	0.0138931	0.146867	0.00947744		0.14679	0.00694564	0.145976	0.0181128	0.14685	0.00640375	0.146694	0.0097743		0.146087	0.0143641	0.146659	0.0214246	0.144029
0.144681	0.029186	0.143103	0.0108544	0.145339	0.0165285	0.146492	0.0120128		0.145145	0.0243048	0.144621	0.0278146	0.146037	0.00575347	0.144947	0.0111178		0.147032	0.0176136	0.146109	0.0458653	0.143986	0.0235758	0.147004	0.00968447		0.146861	0.0083064	0.142239	0.0112945	0.146151	0.013752	0.147156	0.00964158		0.147054	0.00684422	0.146266	0.0182311	0.14706	0.00656621	0.146912	0.0102394		0.146347	0.0149498	0.146913	0.0214964	0.144275
0.144926	0.0292929	0.143309	0.0102294	0.145572	0.0164903	0.146731	0.011155		0.1453	0.0245144	0.144826	0.0280532	0.146326	0.005939	0.145185	0.0112054		0.147341	0.0177679	0.146325	0.0471627	0.14436	0.0235998	0.147328	0.0101348		0.147139	0.00809275	0.14256	0.0117811	0.146423	0.014171	0.147373	0.00973141		0.147318	0.00668299	0.146498	0.017919	0.147322	0.00634812	0.14713	0.00996573		0.146607	0.0149859	0.147167	0.0212165	0.14457
0.14517	0.0299232	0.143584	0.0106924	0.145806	0.0169256	0.14697	0.0113053		0.14561	0.024957	0.14503	0.0284107	0.146519	0.00583287	0.145424	0.0110924		0.147547	0.0192116	0.146541	0.0464216	0.144547	0.0234126	0.14749	0.0105832		0.147417	0.00837547	0.1428	0.01146	0.146695	0.0140067	0.14759	0.00981426		0.147582	0.00620354	0.14673	0.0175421	0.147585	0.00712804	0.147421	0.0105895		0.146867	0.014647	0.147421	0.0208544	0.144767
0.145415	0.0315387	0.143859	0.0103204	0.14604	0.0169023	0.147209	0.0126122		0.145765	0.0248285	0.145234	0.0284247	0.146808	0.00583866	0.145663	0.0113516		0.147754	0.0185504	0.146864	0.0465906	0.144921	0.0237806	0.147814	0.0100493		0.147695	0.00747293	0.143041	0.0117144	0.146876	0.0141704	0.14788	0.0103616		0.147781	0.00638926	0.14702	0.0179052	0.147847	0.00644408	0.14764	0.00971662		0.147075	0.0150298	0.147675	0.0202038	0.145062
0.145659	0.0299243	0.144065	0.0102951	0.146274	0.0175387	0.147508	0.0122311		0.146075	0.0249761	0.145643	0.0283831	0.147001	0.00583863	0.146021	0.0116976		0.148063	0.0181895	0.14708	0.0470081	0.145108	0.0231335	0.147976	0.0111572		0.147973	0.00737413	0.143282	0.0112147	0.147148	0.0135182	0.148097	0.00966987		0.148045	0.00683429	0.147252	0.018002	0.148109	0.0067491	0.147931	0.00984575		0.147335	0.0147131	0.147929	0.0209342	0.145308
0.145904	0.0307907	0.14434	0.0107412	0.146508	0.017139	0.147747	0.0125182		0.146385	0.0248362	0.145847	0.0279152	0.14729	0.00590497	0.146141	0.0114959		0.14827	0.0188842	0.147296	0.0464105	0.145295	0.0235665	0.1483	0.0106516		0.148158	0.00769131	0.143522	0.0115021	0.14742	0.0148971	0.148386	0.00998894		0.148309	0.00690721	0.147542	0.0189053	0.148371	0.00752228	0.148149	0.00937116		0.147595	0.0154808	0.148183	0.0213617	0.145554
0.146149	0.0305552	0.144546	0.0107214	0.146742	0.017125	0.147986	0.0123672		0.14654	0.0256238	0.146051	0.0286051	0.147579	0.00588298	0.146499	0.0119596		0.148579	0.0181178	0.147512	0.0473208	0.145669	0.0241078	0.148624	0.0103218		0.148436	0.00781713	0.143763	0.0121195	0.147692	0.0146554	0.148531	0.0098935		0.148573	0.00640316	0.147774	0.018447	0.148581	0.00712575	0.14844	0.0101549		0.147855	0.0143927	0.148438	0.0215702	0.1458
0.146393	0.0308366	0.144821	0.0103939	0.146975	0.0174995	0.148225	0.0122713		0.14685	0.0255152	0.146256	0.0282864	0.147771	0.00647198	0.146737	0.0114389		0.148786	0.0160737	0.147836	0.0477494	0.145856	0.0237617	0.148786	0.0108863		0.148621	0.00801683	0.144084	0.0125043	0.147964	0.0142844	0.14882	0.010116		0.148838	0.00690578	0.148006	0.0190657	0.148843	0.00670933	0.148658	0.00979502		0.148115	0.0151161	0.148692	0.0211626	0.146095
0.146638	0.0302174	0.145096	0.0106936	0.147209	0.0174359	0.148524	0.0114305		0.14716	0.0253709	0.14646	0.0291061	0.14806	0.005767	0.146857	0.0115682		0.148992	0.0176667	0.148052	0.0484603	0.146043	0.0244772	0.14911	0.0119389		0.148899	0.0080668	0.144325	0.0128033	0.148236	0.0143356	0.149109	0.0101585		0.149036	0.00589394	0.148296	0.0188081	0.149105	0.00654607	0.14895	0.0102426		0.148375	0.0152871	0.148946	0.0209579	0.146292
0.146882	0.0304729	0.145302	0.0108232	0.147443	0.0170783	0.148703	0.0122724		0.147316	0.02547	0.146868	0.0293024	0.148253	0.00630273	0.147215	0.0111524		0.149301	0.0186083	0.148268	0.0485276	0.14623	0.0242115	0.149272	0.0109702		0.149177	0.00786342	0.144565	0.0125515	0.148417	0.0138119	0.149327	0.00975544		0.1493	0.00652965	0.148528	0.0182612	0.149367	0.00728467	0.149168	0.00955778		0.148635	0.0140777	0.1492	0.0215987	0.146587
0.147127	0.0306313	0.145577	0.0112469	0.147677	0.0174413	0.149002	0.0118477		0.147626	0.025588	0.147073	0.0297822	0.148542	0.00637089	0.147454	0.011843		0.149508	0.0185229	0.148592	0.0490298	0.146604	0.0237304	0.149434	0.0103301		0.149455	0.00787211	0.144806	0.0126235	0.148689	0.0138752	0.149544	0.0100947		0.149564	0.00666707	0.14876	0.0191217	0.14963	0.00668364	0.149386	0.0106206		0.148843	0.0152643	0.149454	0.0217666	0.146833
0.147453	0.0307353	0.145783	0.0108532	0.148028	0.0175461	0.149241	0.0129827		0.147781	0.0253334	0.147277	0.0296551	0.148735	0.0062097	0.147693	0.0119561		0.149817	0.0181059	0.148808	0.0483898	0.146791	0.0232276	0.149758	0.010994		0.149733	0.00880935	0.145047	0.0129595	0.148961	0.0140936	0.149833	0.0108094		0.149828	0.00706654	0.14905	0.0187165	0.149892	0.00698464	0.149677	0.0101528		0.149155	0.0152754	0.149708	0.0214482	0.147079
0.147697	0.0311881	0.146058	0.0115977	0.148262	0.0176243	0.14948	0.0120095		0.148091	0.0263714	0.147685	0.0290459	0.149024	0.00575934	0.147931	0.0115714		0.150024	0.018462	0.149024	0.0486561	0.147165	0.0238172	0.14992	0.0105538		0.149918	0.00818765	0.145287	0.0133254	0.149233	0.0142334	0.15005	0.0102812		0.150027	0.00672687	0.149282	0.0190297	0.150154	0.00663169	0.149968	0.00995763		0.149415	0.015847	0.149962	0.0216576	0.147325
0.147942	0.0308207	0.146333	0.011474	0.148495	0.0174403	0.149719	0.0126837		0.148246	0.0260715	0.14789	0.0289588	0.149216	0.00595267	0.14817	0.0113748		0.15023	0.0184153	0.14924	0.0497103	0.147352	0.024349	0.150244	0.0110538		0.150196	0.00831478	0.145608	0.0124277	0.149505	0.0149579	0.150339	0.0105063		0.150291	0.0067249	0.149514	0.0193178	0.150364	0.00665518	0.150187	0.00975784		0.149624	0.0142019	0.150216	0.0218071	0.14762
0.148186	0.0300276	0.146539	0.0109907	0.148729	0.0178185	0.150018	0.0129417		0.148556	0.0255933	0.148094	0.0294478	0.149505	0.00613227	0.148409	0.0128753		0.150539	0.0183001	0.149564	0.0505367	0.147726	0.0239772	0.150568	0.0106655		0.150474	0.00785841	0.145849	0.0132911	0.149687	0.0144533	0.150556	0.010662		0.150555	0.00757892	0.149804	0.0191998	0.150626	0.00707616	0.150405	0.0104499		0.149884	0.0155521	0.150428	0.0212862	0.147866
0.148431	0.0315362	0.146814	0.0115396	0.148963	0.0176879	0.150257	0.0125753		0.148866	0.0262219	0.148298	0.0293628	0.149794	0.0054972	0.148648	0.011767		0.150746	0.0185521	0.14978	0.0501589	0.147913	0.0237612	0.15073	0.0110997		0.150752	0.00792613	0.14609	0.0133531	0.149959	0.0147611	0.150846	0.0104939		0.150819	0.00772859	0.150094	0.0194169	0.150888	0.00656103	0.150696	0.0101994		0.150144	0.0151023	0.150724	0.0214395	0.148112
0.148675	0.0316821	0.14702	0.0118923	0.149197	0.0180197	0.150496	0.0129639		0.149176	0.0262466	0.148503	0.0296833	0.149987	0.00587945	0.148887	0.0125305		0.150952	0.0188926	0.149996	0.050004	0.1481	0.0239505	0.151054	0.0110114		0.150938	0.00847752	0.14633	0.0126546	0.150231	0.01452	0.151063	0.0107632		0.151017	0.0068936	0.150326	0.0197789	0.15115	0.00655614	0.150914	0.0102898		0.150404	0.0144926	0.150936	0.0216665	0.148358
0.14892	0.0320647	0.147295	0.0117731	0.149431	0.017752	0.150735	0.0132385		0.149331	0.0260742	0.148911	0.0296276	0.15018	0.00549601	0.149125	0.0122986		0.151262	0.0186566	0.15032	0.050362	0.148474	0.0240832	0.151216	0.0112559		0.151215	0.00781948	0.146571	0.0133593	0.150503	0.0145584	0.15128	0.0102848		0.151282	0.00678674	0.150558	0.01963	0.151412	0.00680433	0.151205	0.0102619		0.150664	0.0154844	0.15119	0.0218807	0.148603
0.149164	0.0321888	0.14757	0.0116642	0.149665	0.0185232	0.150974	0.0141933		0.149642	0.0259241	0.149115	0.0293074	0.150469	0.00614231	0.149364	0.0125242		0.151468	0.0185108	0.150536	0.0508962	0.148661	0.0239544	0.15154	0.0106765		0.151493	0.00756642	0.146812	0.0137415	0.150775	0.0145137	0.151569	0.0104159		0.15148	0.00715725	0.15079	0.0190715	0.151674	0.00784304	0.151424	0.0105954		0.150924	0.0152482	0.151444	0.0219677	0.148849
0.149409	0.0318105	0.147777	0.0114594	0.149899	0.0183164	0.151273	0.0137136		0.149797	0.0257849	0.14932	0.0297387	0.150758	0.00647666	0.149722	0.0124084		0.151777	0.0190155	0.150752	0.0505096	0.148848	0.0240606	0.151702	0.0112504		0.151679	0.00840848	0.147052	0.0131918	0.151047	0.0146508	0.151786	0.0106453		0.151744	0.00694438	0.15108	0.0198179	0.151884	0.00685296	0.151642	0.0108939		0.151132	0.0153369	0.151699	0.0215379	0.149145
0.149654	0.032453	0.148051	0.0116927	0.150249	0.0185328	0.151512	0.0126274		0.150107	0.0261313	0.149524	0.0296418	0.15095	0.00699293	0.149842	0.0118311		0.151984	0.0195223	0.150968	0.0515402	0.149035	0.0243238	0.152026	0.0106672		0.151957	0.00858879	0.147293	0.013197	0.151228	0.0152384	0.152003	0.0104006		0.152008	0.00733336	0.151312	0.0199629	0.152146	0.00651426	0.151933	0.011053		0.151392	0.0158509	0.151953	0.0225714	0.149391
0.149898	0.031654	0.148326	0.0119091	0.150483	0.0175503	0.151751	0.0132581		0.150262	0.0263533	0.149932	0.0302357	0.151239	0.00575472	0.1502	0.0118853		0.15219	0.0192948	0.151184	0.0521382	0.149409	0.0242969	0.152188	0.0103496		0.152235	0.00819275	0.147614	0.0135093	0.1515	0.0145589	0.152293	0.0102412		0.152272	0.00682893	0.151544	0.0202283	0.152409	0.00735533	0.152224	0.0101711		0.151652	0.0145499	0.152164	0.0217308	0.149636
0.150143	0.0318617	0.148533	0.012156	0.150717	0.0182323	0.15199	0.0130404		0.150572	0.0268524	0.150137	0.0301097	0.151432	0.00672543	0.150319	0.0123591		0.152396	0.0198517	0.151508	0.0520094	0.149596	0.0245078	0.152512	0.0110085		0.152513	0.0085344	0.147855	0.0136151	0.151772	0.0153114	0.15251	0.0108516		0.152471	0.00720705	0.151834	0.0193841	0.152671	0.00665338	0.152442	0.0106553		0.151912	0.0147755	0.152418	0.0221896	0.149882
0.150387	0.0323275	0.148808	0.0122238	0.150951	0.0183514	0.152229	0.0133727		0.150882	0.0266149	0.150341	0.0300926	0.151721	0.0064381	0.150558	0.0119191		0.152706	0.0193797	0.151724	0.0515501	0.149783	0.0241829	0.152674	0.0116974		0.152698	0.00838636	0.148095	0.0143528	0.152044	0.0149222	0.152799	0.0108237		0.152735	0.00644353	0.152066	0.0194779	0.152881	0.00739791	0.152661	0.0104008		0.15212	0.015978	0.152673	0.0225027	0.150128
0.150632	0.0317699	0.149014	0.0118446	0.151185	0.0180634	0.152468	0.013777		0.151037	0.026896	0.150749	0.0297109	0.151914	0.0065153	0.150797	0.0123221		0.152912	0.0193765	0.15194	0.0527805	0.150157	0.0241127	0.152998	0.011165		0.152976	0.00864946	0.148336	0.0140822	0.152316	0.0149889	0.153016	0.0107906		0.152999	0.00649055	0.152298	0.0195996	0.153143	0.00663599	0.152952	0.0106776		0.152432	0.0160762	0.152927	0.0231735	0.150374
0.150876	0.0324914	0.149289	0.0124786	0.151419	0.018206	0.152707	0.0143836		0.151347	0.0269924	0.150954	0.0299295	0.152203	0.00639063	0.151036	0.0129823		0.153222	0.019456	0.152264	0.05248	0.150344	0.0243142	0.15316	0.0114529		0.153161	0.0082035	0.148577	0.0136743	0.152588	0.0149536	0.153233	0.0114003		0.153197	0.0072826	0.152588	0.0196841	0.153405	0.00737612	0.15317	0.0110675		0.152692	0.0155814	0.153181	0.0221109	0.150669
0.151121	0.0324695	0.149564	0.0122034	0.151652	0.0181499	0.153006	0.013214		0.151657	0.0266294	0.151158	0.0300608	0.152492	0.00620449	0.151394	0.0125786		0.153428	0.0199394	0.15248	0.052923	0.150718	0.0248601	0.153484	0.0113534		0.153439	0.00854486	0.148817	0.0141258	0.152769	0.0156272	0.153523	0.0108428		0.153461	0.00741732	0.15282	0.0201963	0.153667	0.00695568	0.153461	0.0109251		0.1529	0.0157502	0.153435	0.0225161	0.150915
0.151365	0.032809	0.14977	0.0125662	0.151886	0.0190211	0.153245	0.0134003		0.151813	0.0269962	0.151362	0.0303001	0.152684	0.00608863	0.151633	0.0124562		0.153738	0.0196697	0.152696	0.0536775	0.150905	0.0245994	0.153646	0.0102973		0.153717	0.00801701	0.149138	0.0141158	0.153041	0.0152377	0.153812	0.0107744		0.153726	0.00678916	0.15311	0.0206898	0.153929	0.00754672	0.153679	0.0104675		0.15316	0.0160961	0.153647	0.0225044	0.151161
0.15161	0.0323293	0.150045	0.0122835	0.152237	0.0192499	0.153484	0.0133527		0.152123	0.0263009	0.151771	0.0306793	0.152973	0.00634836	0.151872	0.0124006		0.153944	0.0194662	0.152912	0.0532034	0.151092	0.0245503	0.15397	0.0110877		0.153995	0.00803116	0.149379	0.0143707	0.153313	0.0152691	0.154029	0.0104764		0.15399	0.00708889	0.153342	0.020574	0.154139	0.00734772	0.15397	0.0108357		0.15342	0.0152993	0.153901	0.0225917	0.151407
0.151854	0.0322154	0.15032	0.0122343	0.152471	0.0187471	0.153723	0.0142826		0.152278	0.0264198	0.151975	0.0289018	0.153166	0.00618724	0.15211	0.0128139		0.15415	0.0191138	0.153236	0.0535981	0.151466	0.0245503	0.154132	0.0110057		0.15418	0.00816772	0.14962	0.0141518	0.153585	0.0155504	0.154246	0.0114522		0.154188	0.00665754	0.153574	0.021027	0.154401	0.00691402	0.154189	0.0107904		0.15368	0.015371	0.154155	0.0219708	0.151653
0.152099	0.0325975	0.150526	0.0125396	0.152705	0.0183295	0.153963	0.013344		0.152588	0.0264602	0.152179	0.0294755	0.153455	0.00719237	0.152349	0.0122763		0.15446	0.0204812	0.153452	0.0539845	0.151653	0.0242203	0.154456	0.0109294		0.154458	0.00887368	0.14986	0.0141107	0.153857	0.0152286	0.154536	0.0114164		0.154452	0.00770795	0.153864	0.0200826	0.154663	0.00735614	0.15448	0.0107199		0.153888	0.0153889	0.154409	0.0227534	0.151899
0.152425	0.0332848	0.150801	0.0119501	0.152939	0.0184664	0.154202	0.0139202		0.152743	0.0272668	0.152384	0.0303891	0.153744	0.00683756	0.152588	0.0124061		0.154666	0.0202853	0.153668	0.0546425	0.15184	0.0245359	0.154618	0.0115306		0.154643	0.00846347	0.150101	0.0146786	0.154129	0.0159317	0.154753	0.010994		0.15465	0.00703929	0.154096	0.0204168	0.154873	0.00686239	0.154698	0.0107703		0.154148	0.0159156	0.154663	0.0229169	0.152194
0.152669	0.0335658	0.151007	0.0127472	0.153173	0.0188678	0.154441	0.014777		0.153053	0.0269328	0.152588	0.0305096	0.154033	0.00685235	0.152827	0.0129653		0.154873	0.0203799	0.153992	0.0548062	0.152214	0.0247699	0.154942	0.0115371		0.154921	0.00873006	0.150342	0.0145686	0.154311	0.015122	0.155042	0.0111257		0.154981	0.00683809	0.154328	0.0205479	0.155135	0.00654886	0.154989	0.0108971		0.154408	0.0156637	0.154875	0.022245	0.15244
0.152914	0.0332636	0.151282	0.0125299	0.153406	0.0183503	0.15468	0.0135508		0.153363	0.0275004	0.152792	0.0304946	0.154226	0.00642839	0.153065	0.0136154		0.155182	0.0203343	0.154208	0.0551459	0.152401	0.0244025	0.155104	0.0121156		0.155199	0.00854137	0.150662	0.0148399	0.154583	0.0162414	0.155259	0.0119944		0.155179	0.00745	0.154618	0.0207399	0.155397	0.00712344	0.155207	0.0114061		0.154616	0.0168682	0.155129	0.0227927	0.152686
0.153077	0.033562	0.151557	0.012602	0.15364	0.0193036	0.154919	0.0147752		0.153518	0.027238	0.153201	0.0307774	0.154515	0.00627252	0.153304	0.0127216		0.155388	0.0196304	0.154424	0.0553	0.152588	0.0244838	0.155427	0.0108328		0.155477	0.00843166	0.150903	0.0145982	0.154854	0.0150124	0.155476	0.0119591		0.155443	0.00774045	0.15485	0.0205652	0.155607	0.00752973	0.155498	0.0117314		0.154876	0.0157848	0.155383	0.0226063	0.152932
0.153321	0.0337338	0.151832	0.0130005	0.153874	0.0188155	0.155158	0.0147889		0.153828	0.028014	0.153405	0.0308861	0.154707	0.0061693	0.153662	0.0125815		0.155595	0.0197241	0.15464	0.0558044	0.152962	0.0244968	0.155589	0.0111745		0.155662	0.00879326	0.151144	0.0154886	0.155126	0.015869	0.155766	0.0115615		0.155641	0.00751033	0.155082	0.0210731	0.155869	0.00673945	0.155717	0.0109211		0.155136	0.0160387	0.155637	0.0231308	0.153178
0.153566	0.0338417	0.152038	0.0127245	0.154108	0.019022	0.155397	0.0155702		0.154139	0.0272191	0.153609	0.0302001	0.1549	0.00636646	0.153901	0.013091		0.155904	0.0201021	0.154964	0.0558093	0.153149	0.0249432	0.155913	0.0111959		0.15594	0.00847909	0.151385	0.0153727	0.155398	0.0161581	0.155983	0.0112518		0.155905	0.00703538	0.155314	0.0210734	0.156132	0.00794074	0.156008	0.0107597		0.155396	0.0160692	0.155891	0.0231046	0.153424
0.153892	0.0332177	0.152313	0.0129234	0.154459	0.0193346	0.155696	0.0146598		0.154294	0.0275097	0.154018	0.0305589	0.155189	0.00736547	0.15414	0.0126947		0.156111	0.0201905	0.15518	0.0559517	0.153523	0.0253009	0.156237	0.0111343		0.156126	0.00847709	0.151625	0.0152496	0.15558	0.0158495	0.156272	0.0116765		0.15617	0.00741767	0.155604	0.020896	0.156341	0.00681677	0.156226	0.0114445		0.155656	0.016342	0.156145	0.0232929	0.15367
0.154137	0.0348178	0.152519	0.0133044	0.154693	0.0188343	0.155935	0.015591		0.154604	0.0271036	0.154222	0.0302926	0.155478	0.00642234	0.154379	0.0127911		0.15642	0.0203846	0.155396	0.0564136	0.15371	0.0255627	0.156399	0.0106472		0.156404	0.00894037	0.151946	0.0147684	0.155852	0.0166684	0.156489	0.0117719		0.156434	0.00657545	0.155836	0.0213206	0.156603	0.00709992	0.156444	0.0111809		0.155916	0.0158881	0.156357	0.0229611	0.153916
0.154381	0.0343305	0.152794	0.0130216	0.154926	0.0190859	0.156174	0.0139171		0.154914	0.027938	0.154426	0.0296639	0.15567	0.0068008	0.154498	0.0126119		0.156626	0.0209936	0.15572	0.056846	0.153897	0.0247812	0.156723	0.0114308		0.156682	0.00834913	0.152187	0.0158541	0.156124	0.0161587	0.156779	0.011475		0.156632	0.00751155	0.156068	0.0215098	0.156866	0.00693851	0.156735	0.0105118		0.156124	0.0162469	0.156611	0.0226744	0.154162
0.154544	0.0347282	0.153069	0.0132756	0.15516	0.0188943	0.156413	0.014176		0.155069	0.0279209	0.154835	0.0309267	0.155959	0.00673947	0.154737	0.0131178		0.156936	0.0201724	0.155936	0.0567416	0.154271	0.0245157	0.156885	0.01109		0.15696	0.00897449	0.152427	0.015453	0.156396	0.0158148	0.156996	0.0114041		0.156896	0.00665439	0.156358	0.0209373	0.157075	0.00695911	0.157026	0.0109531		0.156384	0.0162306	0.156865	0.0229025	0.154408
0.15487	0.0347703	0.153275	0.0127912	0.155394	0.0198715	0.156652	0.0158543		0.155379	0.0274006	0.155039	0.0311908	0.156152	0.00694833	0.155095	0.0133017		0.157142	0.0208565	0.156152	0.057671	0.154458	0.0250978	0.157209	0.0114534		0.157145	0.00857137	0.152588	0.0154634	0.156668	0.0161687	0.157285	0.0113412		0.15716	0.0067964	0.15659	0.0221692	0.157338	0.00668901	0.157245	0.0107768		0.156592	0.0162586	0.157119	0.022816	0.154654
0.155115	0.035363	0.15355	0.0129134	0.155628	0.0199239	0.156891	0.0153599		0.155534	0.0274973	0.155243	0.0307431	0.156441	0.00708417	0.155334	0.0138658		0.157349	0.020581	0.156367	0.05824	0.154645	0.0247311	0.157371	0.0113453		0.157423	0.0081876	0.152909	0.0157176	0.156849	0.0160057	0.157502	0.0107175		0.157425	0.0066385	0.156822	0.0216946	0.1576	0.00703154	0.157463	0.0108604		0.156852	0.0158253	0.157373	0.0235548	0.1549
0.155359	0.035392	0.153825	0.012891	0.155862	0.0192514	0.15713	0.0145843		0.155844	0.027483	0.155448	0.0306886	0.15673	0.00646929	0.155573	0.0139755		0.157555	0.020417	0.156691	0.0585444	0.155019	0.0250807	0.157695	0.0110695		0.157608	0.00922217	0.153149	0.0150156	0.157121	0.0164341	0.157719	0.0114615		0.157623	0.00725977	0.157054	0.0216902	0.157862	0.00713198	0.157754	0.0109392		0.157112	0.0161301	0.157585	0.0231949	0.155146
0.155604	0.0347027	0.154031	0.0134826	0.156096	0.0192933	0.157369	0.0150868		0.156154	0.0282497	0.155652	0.0313052	0.156923	0.00679963	0.155812	0.0131233		0.157864	0.0208608	0.156907	0.0581899	0.155206	0.0247985	0.157857	0.0112722		0.157886	0.00890362	0.15339	0.0158653	0.157393	0.016855	0.157936	0.0117136		0.157887	0.00721031	0.157344	0.0223409	0.158072	0.00642155	0.158045	0.0109568		0.157373	0.0153271	0.157839	0.0227033	0.155392
0.155848	0.0349421	0.154306	0.0138012	0.15633	0.0192997	0.157608	0.0145338		0.156465	0.0285429	0.155856	0.0308075	0.157212	0.00685115	0.15605	0.0132143		0.158174	0.0217589	0.157123	0.0590877	0.155393	0.024704	0.158181	0.0109644		0.158164	0.0089229	0.153631	0.0165776	0.157574	0.0166452	0.158226	0.0116169		0.158151	0.00728939	0.157576	0.0211683	0.158334	0.00706579	0.158263	0.0116468		0.157633	0.0157651	0.158093	0.0231452	0.155638
0.156093	0.0350193	0.154581	0.0126836	0.156563	0.0197402	0.157907	0.0161281		0.15662	0.0283357	0.156265	0.031656	0.157404	0.00719059	0.156289	0.0133699		0.15838	0.0207172	0.157447	0.0583101	0.155767	0.024608	0.158343	0.0107724		0.158442	0.00907751	0.153871	0.0164059	0.157846	0.0164291	0.158515	0.0115875		0.158416	0.00752545	0.157808	0.0219354	0.158596	0.00743404	0.158482	0.0116163		0.157841	0.0161061	0.158348	0.0234339	0.155884
0.156337	0.0350613	0.154856	0.0132508	0.156797	0.0191725	0.158146	0.0158738		0.15693	0.0281001	0.156469	0.0315994	0.157693	0.00695542	0.156528	0.0134567		0.158587	0.0204768	0.157663	0.0598211	0.155954	0.0249405	0.158667	0.0114274		0.158627	0.00875684	0.154112	0.0165849	0.158118	0.0170173	0.158732	0.0116041		0.158614	0.00708469	0.15804	0.0228116	0.158806	0.00643892	0.158773	0.0117192		0.158101	0.0165339	0.158602	0.0236145	0.15613
0.156582	0.0351594	0.155062	0.0137627	0.157148	0.0191657	0.158385	0.0162294		0.157085	0.0290019	0.156673	0.0317027	0.157886	0.00701046	0.156767	0.0132268		0.158793	0.0207733	0.157879	0.0600098	0.156141	0.0252664	0.158991	0.0111405		0.158905	0.00944358	0.154433	0.0164315	0.15839	0.0171912	0.158949	0.0119717		0.158878	0.00687358	0.15833	0.022149	0.159068	0.00708869	0.158991	0.011475		0.158361	0.0162508	0.158856	0.0235	0.156376
0.156826	0.0357093	0.155337	0.0137397	0.157382	0.0193374	0.158624	0.015741		0.157395	0.0280912	0.157082	0.0313334	0.158175	0.00678712	0.157006	0.0137138		0.159102	0.0204269	0.158095	0.0606099	0.156515	0.0255138	0.159153	0.0111616		0.15909	0.00902931	0.154674	0.0173512	0.158572	0.0168738	0.159239	0.0120032		0.159142	0.00716071	0.158562	0.0224751	0.15933	0.00716755	0.159282	0.0113961		0.158569	0.0161928	0.15911	0.0235226	0.156621
0.157071	0.0357785	0.155543	0.0144566	0.157616	0.0198164	0.158864	0.0159608		0.15755	0.0284448	0.157286	0.0311327	0.158464	0.00720772	0.157364	0.0135449		0.159309	0.0206779	0.158419	0.0607308	0.156702	0.0251117	0.159477	0.010615		0.159368	0.00938522	0.154914	0.0165251	0.158844	0.0176762	0.159456	0.0121588		0.159406	0.0073092	0.158793	0.0223086	0.15954	0.00698841	0.1595	0.011095		0.158829	0.0159677	0.159364	0.0239106	0.156867
0.157316	0.03585	0.155818	0.0139308	0.15785	0.0192804	0.159103	0.0159568		0.15786	0.0284682	0.15749	0.0315792	0.158753	0.00759995	0.157603	0.0140821		0.159618	0.0209751	0.158635	0.0611347	0.157076	0.0260079	0.159639	0.0116321		0.159646	0.00911933	0.155155	0.0167124	0.159116	0.0170806	0.159745	0.011822		0.159605	0.00723339	0.159025	0.0222644	0.159802	0.00645008	0.159719	0.0118695		0.159089	0.0156865	0.159618	0.0239682	0.157113
0.15756	0.0363848	0.156093	0.0144481	0.158083	0.0201223	0.159342	0.0155071		0.158015	0.0291922	0.157695	0.0318349	0.158946	0.00711862	0.157722	0.0138287		0.159825	0.0211956	0.158851	0.0612333	0.157263	0.0246566	0.159801	0.0111686		0.159924	0.00935871	0.155396	0.0172371	0.159388	0.0177241	0.159962	0.0119935		0.159869	0.00734704	0.159315	0.0219041	0.160064	0.00670597	0.16001	0.0119997		0.159349	0.0163923	0.15983	0.0237448	0.157359
0.157805	0.0361371	0.156299	0.0142789	0.158317	0.0199544	0.159581	0.0159612		0.158325	0.0290578	0.158103	0.0318738	0.159138	0.00758954	0.15808	0.0137251		0.160031	0.0217742	0.159175	0.0618879	0.15745	0.0250598	0.160125	0.011067		0.16011	0.0098337	0.155636	0.0173566	0.15966	0.0172517	0.160251	0.0122149		0.160133	0.00700127	0.159547	0.0225753	0.160274	0.00736257	0.160301	0.0116727		0.159557	0.0168461	0.160126	0.0237839	0.157605
0.158049	0.0369011	0.156574	0.0139727	0.158551	0.0200798	0.15982	0.0152948		0.158636	0.0288551	0.158307	0.0313133	0.159427	0.00734345	0.158319	0.0130417		0.160341	0.0212471	0.159391	0.0618597	0.157637	0.0249081	0.160287	0.0109571		0.160387	0.00952454	0.155877	0.016967	0.159841	0.0173363	0.160469	0.0116663		0.160397	0.00688508	0.159779	0.0225941	0.160536	0.00718348	0.160519	0.0114334		0.159817	0.0162679	0.160338	0.0238557	0.157851
0.158294	0.0361804	0.156849	0.0141832	0.158785	0.0197048	0.160059	0.0157325		0.158946	0.0284578	0.158512	0.0320124	0.159716	0.00773597	0.158558	0.0140835		0.160547	0.021177	0.159607	0.0626228	0.158011	0.0251728	0.160611	0.0115162		0.160573	0.00945366	0.156118	0.017225	0.160113	0.0166658	0.160758	0.0123146		0.160661	0.00740464	0.160011	0.0233083	0.160798	0.00686623	0.160737	0.0118963		0.160077	0.016275	0.160592	0.0242631	0.158097
0.158538	0.0371996	0.157124	0.0143559	0.159019	0.0198394	0.160298	0.0168367		0.159101	0.0288372	0.158716	0.0322036	0.159909	0.00755052	0.158796	0.0139458		0.160753	0.0211167	0.159823	0.0625646	0.158198	0.0258041	0.160935	0.0112681		0.160851	0.00883332	0.156358	0.0172044	0.160294	0.0172149	0.161047	0.011832		0.16086	0.00691732	0.160301	0.0233286	0.16106	0.00703971	0.161028	0.0119226		0.160337	0.016684	0.160846	0.0237368	0.158343
0.158783	0.0369711	0.15733	0.0146966	0.15937	0.0208526	0.160597	0.0172736		0.159411	0.0292806	0.15892	0.0320997	0.160198	0.00774501	0.159035	0.0140449		0.161063	0.0211029	0.160147	0.0625935	0.158385	0.0249125	0.161097	0.0111369		0.161129	0.00945852	0.156599	0.0178097	0.160566	0.0177063	0.161192	0.0118355		0.161124	0.00730293	0.160533	0.0233101	0.16127	0.00717922	0.161247	0.0119944		0.160545	0.0164678	0.1611	0.0236294	0.158589
0.159027	0.0371803	0.157605	0.0146441	0.159603	0.0210346	0.160836	0.0163888		0.159566	0.029148	0.159329	0.0332611	0.160487	0.00708163	0.159274	0.0136614		0.161269	0.0211297	0.160363	0.0628777	0.158759	0.0253389	0.161421	0.0112371		0.161314	0.00914326	0.15684	0.0169871	0.160838	0.0172422	0.161481	0.0124539		0.161388	0.00702843	0.160765	0.02286	0.161532	0.00769203	0.161538	0.0117542		0.160805	0.0164284	0.161354	0.0239126	0.158835
0.159272	0.0374075	0.157812	0.0151979	0.159837	0.0205654	0.161075	0.0162338		0.159876	0.0293929	0.159533	0.0332043	0.16068	0.00730256	0.159513	0.014001		0.161579	0.0218014	0.160579	0.0630456	0.158946	0.0253932	0.161583	0.0117146		0.161592	0.0102824	0.15708	0.017982	0.16111	0.0179125	0.161771	0.011801		0.161652	0.00677782	0.160997	0.0233972	0.161795	0.00698645	0.161756	0.0113309		0.161065	0.0163451	0.161608	0.0239729	0.159081
0.159516	0.0371581	0.158087	0.0143439	0.160071	0.0203109	0.161314	0.0162538		0.160031	0.0295351	0.159737	0.0331457	0.160969	0.00797994	0.159752	0.0146002		0.161785	0.0209657	0.160903	0.0638227	0.15932	0.0258802	0.161907	0.0108169		0.16187	0.00940512	0.157321	0.0176422	0.161382	0.0174922	0.161988	0.0126628		0.16185	0.00726051	0.161287	0.0233368	0.162004	0.00690348	0.162047	0.0119449		0.161325	0.0168255	0.161863	0.0245253	0.159327
0.159761	0.03681	0.158361	0.0151684	0.160305	0.0204944	0.161553	0.0170183		0.160341	0.029939	0.160146	0.0325579	0.161161	0.00791985	0.15999	0.0147368		0.161991	0.0223182	0.161119	0.0640028	0.159507	0.025552	0.162069	0.0106891		0.162055	0.00913808	0.157562	0.0181403	0.161564	0.0185294	0.162205	0.0125539		0.162115	0.00698207	0.161519	0.0227924	0.162267	0.0065282	0.162266	0.0116007		0.161533	0.0165567	0.162117	0.0242169	0.159573
0.160005	0.0376808	0.158568	0.0144129	0.160539	0.0210638	0.161792	0.0175163		0.160651	0.0295693	0.16035	0.0335722	0.16145	0.00801543	0.160229	0.013913		0.162301	0.0217533	0.161335	0.0646134	0.159694	0.0257145	0.162393	0.0109793		0.162333	0.00898203	0.157803	0.0178598	0.161836	0.0176698	0.162494	0.013195		0.162379	0.0075568	0.161751	0.023196	0.162529	0.00742637	0.162557	0.0120584		0.161793	0.0169101	0.162371	0.0243643	0.159819
0.16025	0.0373443	0.158843	0.0150559	0.160773	0.0214699	0.162031	0.0165582		0.160962	0.0294918	0.160554	0.0322982	0.161739	0.0078384	0.160468	0.0141078		0.162507	0.0209788	0.161659	0.06467	0.160068	0.0257013	0.162555	0.0114695		0.162611	0.0101472	0.158043	0.0176584	0.162108	0.01733	0.162784	0.0125905		0.162643	0.00709988	0.161983	0.0234341	0.162738	0.00602915	0.162775	0.0122453		0.162053	0.0171539	0.162625	0.0246057	0.160065
0.160494	0.0374049	0.159118	0.0149644	0.161007	0.020894	0.16227	0.017339		0.161117	0.0296181	0.160759	0.031961	0.162028	0.00826189	0.160707	0.0143745		0.162817	0.0217781	0.161875	0.0656299	0.160255	0.0257021	0.162879	0.0112823		0.162796	0.00933031	0.158364	0.0184483	0.16238	0.0181772	0.163001	0.0119991		0.162841	0.0070457	0.162273	0.0230373	0.163001	0.00673106	0.163066	0.0121642		0.162313	0.0167214	0.162879	0.02481	0.160311
0.160739	0.0374198	0.159392	0.0150135	0.161357	0.0214077	0.162569	0.0169065		0.161427	0.0297615	0.161167	0.0325052	0.162221	0.00759011	0.161065	0.0144491		0.163023	0.0219909	0.162091	0.0662262	0.160442	0.0251633	0.163041	0.0118857		0.163074	0.00905459	0.158605	0.019105	0.162561	0.0177618	0.16329	0.0128059		0.163105	0.00753671	0.162505	0.0232306	0.163263	0.00770456	0.163284	0.0119792		0.162573	0.0171067	0.163133	0.0244894	0.160557
0.160983	0.0376547	0.159599	0.0157013	0.161591	0.0211725	0.162808	0.0177687		0.161737	0.0302081	0.161371	0.0330868	0.162414	0.00677862	0.161304	0.0145723		0.163332	0.0217346	0.162415	0.0657991	0.160816	0.0258257	0.163365	0.0121862		0.163259	0.00975848	0.158845	0.019244	0.162833	0.0180692	0.163507	0.0124372		0.16337	0.00737219	0.162737	0.0236901	0.163525	0.00674872	0.163503	0.0121036		0.162781	0.0169508	0.163387	0.0248414	0.160803
0.161228	0.03779	0.159874	0.0160815	0.161825	0.0215039	0.163047	0.0176738		0.161892	0.03039	0.161576	0.0336645	0.162703	0.00781951	0.161543	0.014192		0.163539	0.0214651	0.162631	0.0659031	0.161003	0.0251556	0.163689	0.0115008		0.163537	0.00981038	0.159086	0.0185497	0.163014	0.0183053	0.163797	0.0135182		0.163634	0.00713153	0.162969	0.0241801	0.163735	0.00767454	0.163794	0.0121293		0.163041	0.0167253	0.163641	0.0248672	0.161049
0.161473	0.0379514	0.16008	0.0151629	0.162059	0.0211655	0.163286	0.0175578		0.162202	0.0299679	0.16178	0.0329357	0.162992	0.00788889	0.161781	0.0150745		0.163745	0.0221819	0.162847	0.0664422	0.16119	0.0259842	0.163851	0.0114674		0.163815	0.00950484	0.159327	0.0188628	0.163286	0.018161	0.164014	0.0127558		0.163898	0.00725345	0.163259	0.0238295	0.163997	0.0071529	0.164012	0.0122083		0.163301	0.0163578	0.163895	0.0247078	0.161295
0.161717	0.0383071	0.160355	0.015604	0.162293	0.0212272	0.163585	0.0172388		0.162357	0.0296468	0.161984	0.0331481	0.163281	0.00803847	0.16202	0.0152333		0.164055	0.0219442	0.163063	0.066963	0.161377	0.0259504	0.164175	0.0115063		0.164001	0.0104521	0.159567	0.0188029	0.163558	0.0182391	0.164303	0.0133493		0.164162	0.00709314	0.163433	0.0235599	0.164259	0.00693909	0.164303	0.0118592		0.163561	0.0175295	0.16415	0.0250067	0.161541
0.161962	0.0383297	0.16063	0.0164419	0.162527	0.0214274	0.163824	0.0172245		0.162667	0.0306922	0.162393	0.0340257	0.163473	0.00802778	0.162259	0.0147567		0.164261	0.0225877	0.163387	0.067667	0.161751	0.0259197	0.164337	0.0112669		0.164279	0.0102828	0.159808	0.0191808	0.16383	0.017974	0.16452	0.0132938		0.164427	0.00724758	0.163723	0.0234424	0.164521	0.00701126	0.164521	0.0120162		0.163769	0.0166686	0.164404	0.0254509	0.161836
0.162206	0.0385094	0.160836	0.0160097	0.16276	0.0216599	0.164063	0.0176803		0.162822	0.0299595	0.162597	0.0331944	0.163762	0.00813947	0.162498	0.0152388		0.16457	0.0226591	0.163603	0.068002	0.161938	0.0255109	0.164661	0.0115605		0.164557	0.00967839	0.160049	0.01902	0.164012	0.0180356	0.16481	0.0134437		0.164625	0.00773081	0.163955	0.0240825	0.164731	0.00787874	0.16474	0.0122071		0.164029	0.0168286	0.164658	0.0247352	0.162032
0.162451	0.0382244	0.161111	0.0154233	0.162994	0.0210867	0.164302	0.0181401		0.163133	0.0308862	0.162801	0.0334204	0.163955	0.0081127	0.162737	0.0147617		0.164777	0.0219026	0.163927	0.0682992	0.162312	0.0255648	0.164822	0.0121115		0.164742	0.00999463	0.160289	0.0194363	0.164284	0.0191772	0.165027	0.0129318		0.164889	0.00748851	0.164245	0.0242895	0.164993	0.0064495	0.165031	0.0124512		0.164289	0.0167051	0.164912	0.0248164	0.162278
0.162695	0.0382209	0.161386	0.0157529	0.163345	0.0218009	0.164541	0.0179327		0.163443	0.0308688	0.163006	0.0333759	0.164244	0.00813538	0.162975	0.0150126		0.165086	0.0220667	0.164143	0.0682317	0.162499	0.0258693	0.165146	0.0122448		0.16502	0.0105068	0.16053	0.0193825	0.164556	0.0184124	0.165316	0.0128713		0.165153	0.00750594	0.164477	0.0241432	0.165255	0.00781603	0.165249	0.0127487		0.164549	0.0168928	0.165166	0.0247676	0.162573
0.163021	0.038377	0.161661	0.0156534	0.163579	0.0211373	0.164781	0.0184123		0.163753	0.0304055	0.163414	0.0332154	0.164533	0.00797176	0.163214	0.0142907		0.165293	0.0226166	0.164359	0.0681746	0.162873	0.0257986	0.165308	0.0116324		0.165298	0.0104278	0.160771	0.0196317	0.164737	0.0181589	0.165533	0.0132352		0.165417	0.00740124	0.164709	0.0243955	0.165518	0.00762864	0.16554	0.0124327		0.164809	0.0169545	0.16542	0.0250826	0.162819
0.163266	0.0385889	0.161867	0.016495	0.163813	0.0218858	0.16502	0.0186498		0.164063	0.0304053	0.163618	0.0341931	0.164726	0.00801552	0.163572	0.0148789		0.165499	0.0221911	0.164683	0.0688645	0.16306	0.026179	0.165632	0.0122961		0.165483	0.0090138	0.161092	0.0190641	0.165009	0.0187917	0.165823	0.0134567		0.165682	0.00764345	0.164941	0.0253925	0.165727	0.00689488	0.165758	0.0119902		0.16507	0.0169679	0.165674	0.0246663	0.163065
0.163429	0.0384224	0.162142	0.0160702	0.164047	0.0213314	0.165318	0.018395		0.164218	0.0303254	0.164027	0.0336127	0.165015	0.00833416	0.163692	0.0153747		0.165809	0.0230109	0.164899	0.0695442	0.163247	0.0248471	0.165794	0.0121555		0.165761	0.0106536	0.161252	0.0200852	0.165281	0.019089	0.16604	0.0125223		0.165946	0.00748059	0.165231	0.0243606	0.165989	0.00710925	0.165977	0.0122471		0.16533	0.0168558	0.165928	0.024955	0.163311
0.163673	0.0391389	0.162348	0.0155747	0.16428	0.0217709	0.165558	0.0184458		0.164528	0.0309407	0.164231	0.0340866	0.165304	0.00846937	0.163931	0.0151756		0.166015	0.0226955	0.165115	0.0699845	0.163434	0.0260588	0.166118	0.0115312		0.166039	0.00987232	0.161493	0.0199019	0.165553	0.0194628	0.166257	0.0130508		0.166144	0.0073062	0.165463	0.0243105	0.166252	0.0073078	0.166268	0.0124049		0.165538	0.0172271	0.166182	0.0261503	0.163557
0.163918	0.0393381	0.162623	0.0167555	0.164514	0.0225045	0.165797	0.0183685		0.164683	0.0307104	0.164435	0.0339373	0.165496	0.00804529	0.164289	0.0156367		0.166324	0.0228075	0.165439	0.0701884	0.163808	0.0253727	0.166442	0.0117451		0.166224	0.0104521	0.161734	0.0206025	0.165734	0.0190481	0.166546	0.0138193		0.166408	0.00761039	0.165695	0.0245547	0.166514	0.00678024	0.166486	0.0118823		0.165798	0.0170647	0.166436	0.0248752	0.163803
0.164244	0.0395895	0.162898	0.0165656	0.164748	0.0222877	0.166036	0.018824		0.164993	0.0312058	0.16464	0.0336173	0.165785	0.008357	0.164527	0.0156252		0.166531	0.0228749	0.165655	0.0706189	0.163995	0.0259103	0.166604	0.0115374		0.166502	0.00979626	0.162054	0.0198323	0.166006	0.0189428	0.166835	0.012884		0.166672	0.00735255	0.165927	0.0245338	0.166776	0.00736056	0.166704	0.012051		0.166058	0.016999	0.166691	0.0250797	0.164098
0.164488	0.0400315	0.163104	0.016792	0.165099	0.0222988	0.166335	0.0185404		0.165148	0.0315609	0.164844	0.0340842	0.165978	0.00832436	0.164766	0.0153023		0.16684	0.0232575	0.16587	0.0710715	0.164182	0.0259393	0.166928	0.0116393		0.166687	0.0106152	0.162295	0.020429	0.166188	0.0193261	0.167052	0.0129259		0.166937	0.00744428	0.166217	0.0245857	0.166986	0.00754995	0.166995	0.0131603		0.166318	0.0170625	0.166945	0.0254171	0.164344
0.164733	0.0396457	0.163379	0.0164244	0.165333	0.0219252	0.166574	0.0191184		0.165459	0.0308147	0.165252	0.0339558	0.166267	0.00794485	0.165005	0.0151121		0.167047	0.0233065	0.166194	0.0712386	0.164369	0.0262501	0.16709	0.0115341		0.166965	0.00990377	0.162536	0.0207124	0.16646	0.0192258	0.16727	0.0132795		0.167201	0.00769605	0.166449	0.0247619	0.167248	0.00753585	0.167214	0.0127205		0.166578	0.0175363	0.167199	0.0260111	0.16459
0.164977	0.0392578	0.163654	0.0167997	0.165567	0.0222645	0.166813	0.0192576		0.165769	0.0308591	0.165457	0.0338948	0.166556	0.00851165	0.165244	0.0155866		0.167253	0.0233412	0.16641	0.0717784	0.164743	0.0259613	0.167414	0.0122337		0.167243	0.0110114	0.162776	0.0203822	0.166732	0.0189935	0.167559	0.0134695		0.167465	0.00782562	0.166681	0.0252704	0.16751	0.00708515	0.167505	0.0126472		0.166838	0.017262	0.167453	0.0259123	0.164836
0.165222	0.0399655	0.16386	0.0164027	0.1658	0.0221549	0.167052	0.0191959		0.165924	0.0313085	0.165661	0.0343661	0.166749	0.00869297	0.165483	0.0151711		0.167562	0.0234099	0.166626	0.0726032	0.16493	0.0263917	0.167576	0.0119696		0.167521	0.0104179	0.163017	0.0212408	0.167003	0.0191691	0.167776	0.0132232		0.167729	0.0073165	0.166971	0.024405	0.167772	0.00694065	0.167723	0.0131416		0.167046	0.0178059	0.167707	0.026714	0.165082
0.165467	0.0400134	0.164135	0.0169503	0.166034	0.0224515	0.167351	0.0196441		0.166234	0.0314914	0.165865	0.0342445	0.167038	0.00884571	0.165721	0.0156473		0.167769	0.0237344	0.166842	0.0725396	0.165304	0.0263806	0.1679	0.0123487		0.167706	0.0102208	0.163258	0.0215923	0.167185	0.0192744	0.168065	0.0133983		0.167928	0.00759526	0.167203	0.0250284	0.167982	0.0067665	0.167941	0.0123852		0.167306	0.0175156	0.167961	0.0256635	0.165328
0.165711	0.0401414	0.164341	0.0164138	0.166268	0.0230608	0.16759	0.0198629		0.166544	0.0319785	0.16607	0.0349003	0.16723	0.00866481	0.16596	0.0155314		0.168078	0.0238421	0.167166	0.0732642	0.165491	0.0269031	0.168062	0.0125864		0.167984	0.0108084	0.163498	0.0213618	0.167457	0.0192126	0.168282	0.0137919		0.168192	0.00739699	0.167435	0.0254092	0.168244	0.00720573	0.168232	0.0122197		0.167566	0.0179178	0.168215	0.0256975	0.165574
0.165956	0.040153	0.164616	0.0164032	0.166619	0.0232645	0.167829	0.0196929		0.166699	0.0316616	0.166478	0.034462	0.167519	0.008904	0.166199	0.0153546		0.168285	0.0235156	0.167382	0.073615	0.165678	0.0262602	0.168386	0.0124294		0.16817	0.0103962	0.163739	0.0205632	0.167729	0.0196096	0.168572	0.0138021		0.168456	0.00752713	0.167667	0.0256135	0.168506	0.00731566	0.168451	0.0122975		0.167826	0.0176938	0.168427	0.0260448	0.16582
0.1662	0.040564	0.164891	0.0169622	0.166853	0.0230726	0.168068	0.0198073		0.167009	0.0315399	0.166682	0.034348	0.167808	0.00807789	0.166557	0.0155481		0.168594	0.023475	0.167706	0.0735461	0.166052	0.0260546	0.168548	0.0118481		0.168448	0.0102203	0.16398	0.0203956	0.16791	0.0195649	0.168861	0.0137929		0.16872	0.00792746	0.167957	0.0254202	0.168769	0.00761095	0.168742	0.0125359		0.168086	0.0173645	0.168681	0.026364	0.166066
0.166445	0.0404265	0.165097	0.0164102	0.167087	0.0233502	0.168367	0.019954		0.167319	0.0315491	0.166887	0.0343879	0.168097	0.00855014	0.166796	0.0162269		0.1688	0.0235457	0.167922	0.0738619	0.166239	0.0264216	0.168872	0.0117199		0.168726	0.0107342	0.164221	0.0210384	0.168182	0.0197609	0.169078	0.0139986		0.168984	0.00729421	0.168189	0.0253497	0.169031	0.00664815	0.16896	0.0130793		0.168346	0.0176852	0.168935	0.0257938	0.166361
0.166689	0.0401999	0.165372	0.0170548	0.167321	0.0227566	0.168606	0.0197523		0.167475	0.0312798	0.167295	0.0344934	0.16829	0.00835625	0.167035	0.0155268		0.169007	0.0239313	0.168138	0.0745665	0.166426	0.0260659	0.169196	0.0116293		0.169004	0.0109106	0.164461	0.0208502	0.168454	0.0197203	0.169295	0.0131085		0.169183	0.00789222	0.168421	0.0258213	0.169293	0.00743982	0.169178	0.0125853		0.168606	0.0178861	0.169189	0.0258903	0.166607
0.166934	0.0407757	0.165647	0.0175274	0.167554	0.0233649	0.168845	0.0208266		0.167785	0.0317001	0.167499	0.0340776	0.168579	0.00856967	0.167274	0.0156357		0.169316	0.0248772	0.168354	0.07529	0.1668	0.0269956	0.169358	0.0116446		0.169189	0.0100708	0.164782	0.0210791	0.168726	0.0199665	0.169585	0.0139108		0.169447	0.00785735	0.168711	0.0259161	0.169503	0.00731788	0.169469	0.0124518		0.168814	0.0177271	0.169443	0.0261852	0.166853
0.167178	0.0410342	0.165853	0.0170298	0.167788	0.0229513	0.169084	0.0208495		0.16794	0.0322068	0.167704	0.0349242	0.168771	0.00883656	0.167512	0.0154008		0.169523	0.0239042	0.168678	0.0757827	0.166987	0.0269932	0.169682	0.0123387		0.169467	0.0105921	0.165023	0.0213637	0.168907	0.0200782	0.169802	0.0142069		0.169711	0.00776855	0.168943	0.0258918	0.169765	0.00771784	0.169688	0.0132694		0.169074	0.0178477	0.169697	0.0257095	0.167099
0.167423	0.0406096	0.166128	0.0175797	0.168022	0.0233096	0.169383	0.021081		0.16825	0.0311127	0.167908	0.0340771	0.16906	0.0086555	0.167751	0.0158562		0.169832	0.0243721	0.168894	0.0758437	0.167173	0.0263011	0.169844	0.0123511		0.169745	0.0104965	0.165263	0.021604	0.169179	0.020012	0.170091	0.0140398		0.169975	0.00765165	0.169175	0.0259255	0.170027	0.00729218	0.169979	0.012668		0.169334	0.0175994	0.169909	0.0262036	0.167345
0.167667	0.0410493	0.166335	0.0175326	0.168256	0.0237577	0.169622	0.020471		0.16856	0.0318912	0.168112	0.0343731	0.169349	0.008564	0.16799	0.0157487		0.170038	0.0242815	0.169218	0.0759197	0.16736	0.0266472	0.170168	0.0124165		0.16993	0.0106876	0.165504	0.0223914	0.169451	0.0201212	0.170381	0.0137916		0.170239	0.00826355	0.169407	0.0264396	0.170289	0.00762388	0.170197	0.0128712		0.169594	0.0186353	0.170163	0.0264691	0.167591
0.167912	0.0413506	0.166609	0.0178515	0.168607	0.0233009	0.169861	0.0205878		0.16887	0.0323695	0.168521	0.0351721	0.169542	0.00849986	0.168229	0.0158735		0.170348	0.0243399	0.169434	0.0759299	0.167734	0.0262944	0.17033	0.0127867		0.170208	0.0107823	0.165745	0.021946	0.169723	0.019838	0.170598	0.0135229		0.170504	0.00739455	0.169697	0.0267214	0.170499	0.00758905	0.170415	0.0130102		0.169854	0.0183899	0.170417	0.0268352	0.167886
0.168238	0.0420664	0.166884	0.0177899	0.168841	0.0233306	0.1701	0.0210767		0.169025	0.0317832	0.168725	0.0345634	0.169831	0.00878807	0.168468	0.016311		0.170554	0.024153	0.16965	0.0768209	0.167921	0.0265983	0.170654	0.0122164		0.170486	0.0109434	0.165985	0.0222572	0.169905	0.0203542	0.170815	0.0146418		0.170768	0.0082902	0.169929	0.0265843	0.170761	0.00761066	0.170706	0.0130056		0.170114	0.0179692	0.170671	0.0264811	0.168132
0.168482	0.0413649	0.167091	0.0176536	0.169074	0.0232884	0.170339	0.0206687		0.169335	0.0326462	0.168929	0.0353848	0.170024	0.0094788	0.168826	0.0160095		0.170761	0.0244728	0.169866	0.0773517	0.168108	0.0269224	0.170816	0.0122446		0.170671	0.0104504	0.166226	0.0226034	0.170177	0.0200019	0.171104	0.0143344		0.170966	0.00824264	0.170161	0.0263746	0.171023	0.00743338	0.170925	0.0132702		0.170374	0.0175955	0.170926	0.0263349	0.168378
0.168727	0.0413232	0.167366	0.0179959	0.169308	0.0239635	0.170578	0.0208957		0.16949	0.0321991	0.169134	0.0355214	0.170313	0.00869925	0.169065	0.0161387		0.17107	0.0241855	0.17019	0.0776672	0.168482	0.0265529	0.17114	0.0127321		0.170949	0.0115189	0.166467	0.0228349	0.170358	0.019859	0.171394	0.0143687		0.17123	0.00830552	0.170451	0.0267908	0.171285	0.00719354	0.171143	0.0132116		0.170582	0.0177487	0.171137	0.0261834	0.168624
0.168972	0.0420812	0.167572	0.0177466	0.169542	0.0239704	0.170817	0.0214		0.169801	0.0324548	0.169338	0.0351309	0.170602	0.00884983	0.169303	0.0164487		0.171276	0.0245954	0.170406	0.0780788	0.168669	0.0268301	0.171464	0.0131065		0.171227	0.0115116	0.166707	0.0229922	0.17063	0.0213324	0.171611	0.0145524		0.171494	0.00827267	0.170683	0.0267933	0.171548	0.0070816	0.171434	0.0131819		0.170894	0.0185354	0.171391	0.0270617	0.16887
0.169216	0.0418847	0.167847	0.0179455	0.169776	0.0234324	0.171116	0.0213873		0.169956	0.0325432	0.169542	0.0348488	0.170794	0.00911595	0.169542	0.015761		0.171586	0.0246512	0.17073	0.0786668	0.169043	0.0264841	0.171626	0.0125576		0.171505	0.0112526	0.166948	0.0232267	0.170902	0.0204737	0.171828	0.0143063		0.171759	0.00827258	0.170915	0.0266508	0.17181	0.00779306	0.171652	0.013472		0.171102	0.0184618	0.171645	0.0268446	0.169116
0.169461	0.041955	0.168122	0.0177791	0.17001	0.0236248	0.171355	0.0219416		0.170266	0.0325151	0.169951	0.035253	0.171083	0.0091156	0.169781	0.0163606		0.171792	0.0249206	0.170946	0.0786719	0.16923	0.0269696	0.17195	0.0121873		0.17169	0.0115328	0.167189	0.0230606	0.171174	0.0206142	0.172117	0.0147306		0.172023	0.007258	0.171147	0.026914	0.172072	0.00739214	0.17187	0.0134049		0.171362	0.0180723	0.1719	0.0259368	0.169362
0.169705	0.0422237	0.168328	0.0183017	0.170361	0.0238166	0.171594	0.0215579		0.170576	0.0331158	0.170155	0.0354085	0.171372	0.00858585	0.17002	0.0166109		0.172102	0.0245451	0.171162	0.0793763	0.169417	0.0269389	0.172112	0.0120079		0.171968	0.011369	0.16751	0.0224503	0.171355	0.0206003	0.172406	0.0137353		0.172221	0.00847133	0.171437	0.0264723	0.172282	0.00768894	0.172162	0.0132937		0.171622	0.0181768	0.172111	0.0271491	0.169657
0.16995	0.0429663	0.168534	0.0181487	0.170594	0.0240646	0.171893	0.0219462		0.170731	0.0336588	0.170359	0.035965	0.171565	0.00948142	0.170258	0.0166734		0.172308	0.0248063	0.171378	0.0795594	0.169604	0.0269182	0.172436	0.0123397		0.172246	0.010879	0.16775	0.0231133	0.171627	0.0206207	0.172623	0.0147613		0.172485	0.00760014	0.171669	0.0273922	0.172596	0.00755249	0.17238	0.0124711		0.171882	0.0180789	0.172365	0.0271616	0.169903
0.170194	0.0428537	0.168809	0.0181293	0.170828	0.0246344	0.172132	0.0216212		0.171041	0.0335577	0.170768	0.0357505	0.171854	0.0085795	0.170497	0.0165646		0.172618	0.025064	0.171702	0.0804172	0.169978	0.0272904	0.172598	0.0120223		0.172431	0.0112169	0.167911	0.023187	0.171899	0.0205067	0.172913	0.0146834		0.17275	0.00840306	0.171901	0.0271172	0.172806	0.00757327	0.172671	0.0137428		0.17209	0.0179244	0.17262	0.0263239	0.170149
0.170439	0.0425664	0.169084	0.0181821	0.171062	0.0239133	0.172371	0.0223845		0.171351	0.0327251	0.170972	0.0352473	0.172143	0.00883831	0.170855	0.0164731		0.172824	0.0254727	0.171918	0.0807036	0.170165	0.0268456	0.172922	0.0124424		0.172709	0.0111568	0.168152	0.0236759	0.172171	0.0212033	0.17313	0.0138171		0.173014	0.00789429	0.172191	0.0277667	0.173068	0.00798796	0.172889	0.0141679		0.17235	0.0176061	0.172874	0.0266985	0.170395
0.170683	0.0429139	0.16929	0.0182857	0.171296	0.0243887	0.17261	0.0214304		0.171661	0.0328288	0.171176	0.035937	0.172336	0.00990657	0.171094	0.0168478		0.173134	0.0251342	0.172134	0.0819942	0.170352	0.0268073	0.173084	0.0131408		0.172987	0.0108712	0.168472	0.0238667	0.172353	0.0210548	0.173419	0.0147467		0.173278	0.00807664	0.172423	0.0272405	0.17333	0.00801558	0.17318	0.0133004		0.172611	0.0177456	0.173128	0.0275795	0.170641
0.170928	0.0431325	0.169565	0.0181863	0.17153	0.0247021	0.172909	0.0225391		0.171816	0.0327874	0.171381	0.0356144	0.172625	0.00905733	0.171333	0.0168366		0.17334	0.0252574	0.172458	0.0817867	0.170726	0.0270809	0.173408	0.0128147		0.173265	0.0115663	0.168713	0.02424	0.172625	0.0210155	0.173636	0.0145653		0.173476	0.00821927	0.172655	0.0277514	0.173593	0.00745862	0.173399	0.0135385		0.172871	0.0178339	0.17334	0.0268014	0.170887
0.171172	0.0430816	0.169771	0.0182459	0.171764	0.0246327	0.173148	0.0225708		0.171972	0.0329847	0.171585	0.0358078	0.172914	0.00909481	0.171572	0.017266		0.173546	0.0253395	0.172674	0.0823278	0.170913	0.0270314	0.17357	0.0126579		0.173451	0.0113282	0.168954	0.0237471	0.172897	0.0209308	0.173926	0.0150514		0.17374	0.00800312	0.172945	0.027696	0.173802	0.00729083	0.173617	0.013225		0.173131	0.0188742	0.173636	0.0275017	0.171133
0.171417	0.0438133	0.170046	0.0184105	0.172114	0.0246774	0.173387	0.0227094		0.172282	0.0331956	0.171789	0.0354685	0.173106	0.00863866	0.171811	0.0171665		0.173856	0.0260915	0.172998	0.0825784	0.1711	0.0269265	0.173894	0.0126449		0.173728	0.0109209	0.169194	0.0236234	0.173078	0.0212408	0.174143	0.0151569		0.174005	0.00837292	0.173177	0.0272906	0.174117	0.00768518	0.173835	0.01315		0.173391	0.0183073	0.173848	0.0269598	0.171379
0.171661	0.0438729	0.170252	0.0187896	0.172348	0.0249451	0.173626	0.0226073		0.172437	0.03348	0.172198	0.036136	0.173395	0.00947848	0.172049	0.0170086		0.174062	0.0255961	0.173214	0.0824181	0.171474	0.0272024	0.174217	0.0121998		0.174006	0.0111981	0.169435	0.0243734	0.17335	0.0211922	0.174432	0.0152646		0.174269	0.00856467	0.173467	0.0283857	0.174379	0.00827051	0.174126	0.0137473		0.173651	0.0177478	0.174102	0.0274889	0.171624
0.171987	0.0436726	0.170527	0.0188292	0.172582	0.0248755	0.173925	0.0228222		0.172747	0.0334591	0.172402	0.035942	0.173588	0.00852532	0.172288	0.017008		0.174372	0.025776	0.17343	0.0833433	0.171661	0.0267371	0.174379	0.0125964		0.174192	0.0117705	0.169676	0.0245276	0.173622	0.0212517	0.174722	0.0147827		0.174467	0.00740151	0.173698	0.0284791	0.174589	0.00811528	0.174344	0.0134611		0.173859	0.0186268	0.174356	0.0267905	0.17192
0.172232	0.0439536	0.170733	0.0190665	0.172816	0.0248417	0.174164	0.0228912		0.173057	0.0337524	0.172606	0.0357019	0.173877	0.00963311	0.172646	0.017279		0.174578	0.025572	0.173646	0.0835714	0.171848	0.0271254	0.174703	0.0129718		0.17447	0.0122344	0.169916	0.0241345	0.173894	0.0211435	0.174939	0.0151061		0.174731	0.00834065	0.17393	0.0284953	0.174851	0.00824176	0.174636	0.013444		0.174171	0.0187562	0.174568	0.0276174	0.172166
0.172476	0.0437798	0.171008	0.0191866	0.173167	0.0256961	0.174403	0.0231624		0.173212	0.0339229	0.17281	0.0359443	0.174166	0.00949326	0.172766	0.0172194		0.174887	0.0250791	0.17397	0.0842024	0.172222	0.0272216	0.174865	0.0124995		0.174748	0.0113086	0.170157	0.0240339	0.174166	0.021661	0.175156	0.0156141		0.174995	0.00804416	0.17422	0.0268229	0.175113	0.00839326	0.174854	0.0130155		0.174379	0.0186882	0.174822	0.0268971	0.172412
0.172721	0.0441009	0.171283	0.0189829	0.173401	0.0251448	0.174642	0.0231269		0.173522	0.0335058	0.173015	0.0356719	0.174455	0.00897586	0.173124	0.0178558		0.175094	0.0259229	0.174186	0.0844712	0.172409	0.027067	0.175189	0.0125434		0.175025	0.0109604	0.170398	0.0245091	0.174347	0.0214319	0.175445	0.0154625		0.17526	0.00763468	0.174452	0.0286444	0.175375	0.00843105	0.175072	0.0133095		0.174639	0.0190289	0.175076	0.0280812	0.172657
0.172966	0.0446701	0.17149	0.0189222	0.173634	0.0249401	0.174941	0.0234403		0.173832	0.0336658	0.173423	0.0361582	0.174648	0.00905286	0.173243	0.0171312		0.175403	0.0258633	0.17451	0.0854141	0.172596	0.026818	0.175351	0.0136941		0.175211	0.0111306	0.170639	0.0245437	0.174619	0.022019	0.175662	0.015462		0.175524	0.00841623	0.174684	0.0282815	0.175585	0.00742114	0.175363	0.0134134		0.174899	0.0186625	0.17533	0.0275539	0.172903
0.17321	0.0443366	0.171764	0.01846	0.173868	0.024856	0.17518	0.0247958		0.174142	0.0345776	0.173627	0.0366049	0.174937	0.00946103	0.173602	0.0174364		0.17561	0.0255414	0.174726	0.086237	0.17297	0.0273136	0.175675	0.0132025		0.175489	0.0117307	0.170879	0.0249595	0.174801	0.0216924	0.175952	0.0151193		0.175722	0.0087343	0.174974	0.0287661	0.175847	0.00754427	0.175581	0.013691		0.175159	0.0183014	0.175584	0.0284101	0.173149
0.173455	0.0445896	0.171971	0.0192043	0.174102	0.024905	0.175419	0.0235184		0.174298	0.0337564	0.173832	0.0360102	0.175129	0.00930621	0.173721	0.0178612		0.175816	0.0257937	0.174942	0.0854148	0.173157	0.0265767	0.175837	0.0127193		0.175767	0.0119497	0.1712	0.0249119	0.175073	0.021938	0.176169	0.0153156		0.175986	0.00833172	0.175206	0.0292076	0.17611	0.00776301	0.175873	0.0137697		0.175419	0.018342	0.175796	0.027168	0.173395
0.173699	0.0447573	0.172246	0.0198967	0.174336	0.0258516	0.175718	0.0252106		0.174608	0.034886	0.17424	0.0361396	0.175418	0.00999883	0.174079	0.0175824		0.176125	0.02596	0.175158	0.0864394	0.173344	0.0272397	0.176161	0.0137663		0.176045	0.0117996	0.171441	0.0251995	0.175345	0.0224145	0.176458	0.0152996		0.17625	0.00814129	0.175438	0.028597	0.176372	0.0083273	0.176091	0.0141156		0.175627	0.0198969	0.17605	0.0283232	0.173641
0.173944	0.0455375	0.172521	0.0198756	0.174687	0.0255648	0.175957	0.0247737		0.174763	0.0338731	0.174445	0.0360056	0.175707	0.0094511	0.174318	0.0178096		0.176332	0.0264213	0.175481	0.0864915	0.173531	0.0277515	0.176323	0.0132145		0.17623	0.0121082	0.171681	0.0252774	0.175617	0.0223347	0.176675	0.0157662		0.176515	0.00885047	0.175728	0.0289485	0.176634	0.00732882	0.176382	0.013975		0.175887	0.0189608	0.176304	0.0279555	0.173887
0.174188	0.0449025	0.172727	0.0200098	0.174921	0.0255861	0.176196	0.0243265		0.175073	0.034283	0.174649	0.0367631	0.1759	0.00956181	0.174676	0.0178074		0.176641	0.0261214	0.175697	0.0868194	0.173905	0.0277031	0.176647	0.013785		0.176508	0.012856	0.171922	0.0251764	0.175889	0.0224223	0.176965	0.0152527		0.176779	0.00842925	0.17596	0.0296154	0.176896	0.00715669	0.1766	0.0144259		0.176147	0.0191173	0.176558	0.0278817	0.174133
0.174514	0.0452649	0.173002	0.0200474	0.175155	0.0254214	0.176435	0.0245651		0.175228	0.0347854	0.174853	0.0366263	0.176189	0.00956579	0.174915	0.0172515		0.176848	0.025733	0.176021	0.0880974	0.174092	0.0272276	0.176971	0.0135123		0.176786	0.0114005	0.172163	0.0253047	0.17607	0.022302	0.177182	0.0151431		0.176977	0.00816913	0.17625	0.0285986	0.177106	0.00731914	0.176891	0.014232		0.176407	0.0191958	0.176812	0.0270758	0.174379
0.174759	0.0452704	0.173208	0.0210528	0.175388	0.0255458	0.176674	0.0246149		0.175538	0.0348819	0.175057	0.036679	0.176478	0.009587	0.175154	0.0175707		0.177157	0.0262476	0.176237	0.0884305	0.174466	0.0272282	0.177133	0.0129889		0.176971	0.0122716	0.172403	0.0255003	0.176342	0.0225474	0.177471	0.0156555		0.177241	0.00813584	0.176482	0.028882	0.177368	0.00697141	0.17711	0.0143875		0.176667	0.0188034	0.177066	0.0275902	0.174625
0.175003	0.0454022	0.173483	0.0197883	0.175622	0.0257743	0.176973	0.0249073		0.175848	0.0350039	0.175262	0.0370054	0.176671	0.0103709	0.175392	0.0179343		0.177364	0.0262363	0.176453	0.0882962	0.174653	0.0274538	0.177457	0.0128708		0.177249	0.0119869	0.172644	0.0256456	0.176614	0.0229256	0.177688	0.0155886		0.177506	0.00847475	0.176714	0.0296245	0.17763	0.00766089	0.177328	0.0137236		0.176927	0.0185043	0.177278	0.0278877	0.174871
0.175248	0.0459869	0.173758	0.0211298	0.175856	0.0270739	0.177212	0.0244758		0.176158	0.0347091	0.175466	0.0372691	0.17696	0.0103886	0.175631	0.017741		0.177673	0.0261894	0.176777	0.0887247	0.17484	0.0273215	0.177619	0.0133804		0.177527	0.012284	0.172885	0.0255364	0.176886	0.0222096	0.177977	0.016197		0.17777	0.00851195	0.177004	0.0293645	0.177892	0.00750745	0.177619	0.0141422		0.177135	0.0198273	0.177532	0.0277787	0.175166
0.175492	0.0461628	0.173964	0.020412	0.176207	0.0268887	0.177451	0.0249242		0.176313	0.0351947	0.175874	0.0373814	0.177249	0.0109264	0.17587	0.0177959		0.177879	0.026762	0.176993	0.0894609	0.175214	0.0274185	0.177943	0.0135744		0.177805	0.0124672	0.173125	0.0262094	0.177158	0.0229847	0.178195	0.0157976		0.178034	0.0081745	0.177236	0.0294092	0.178102	0.00722497	0.177837	0.0139137		0.177395	0.0194763	0.177829	0.0278558	0.175363
0.175737	0.0451834	0.174239	0.0205133	0.176441	0.0262151	0.17775	0.0257974		0.176624	0.0342828	0.176079	0.0371863	0.177441	0.0102958	0.176109	0.017733		0.178189	0.0264683	0.177209	0.0902821	0.175401	0.0274711	0.178105	0.0134333		0.178083	0.0121491	0.173366	0.0258205	0.177339	0.0228439	0.178412	0.0154752		0.178298	0.00845357	0.177468	0.0300661	0.178364	0.00785677	0.178128	0.0143744		0.177655	0.0198285	0.17804	0.0278785	0.175609
0.175981	0.0453346	0.174445	0.0204758	0.176675	0.0258919	0.177989	0.0247983		0.176779	0.0351616	0.176283	0.0376867	0.17773	0.0103544	0.176348	0.0185472		0.178395	0.0268935	0.177533	0.0906842	0.175588	0.0275373	0.178429	0.0136622		0.178268	0.0125357	0.173687	0.0264519	0.177611	0.0228441	0.178629	0.0151922		0.178496	0.00856195	0.177758	0.0295171	0.178626	0.00764241	0.178347	0.0142446		0.177915	0.0190407	0.178337	0.0284311	0.175904
0.176226	0.0464937	0.17472	0.0212669	0.176908	0.0262441	0.178228	0.0252359		0.177089	0.0350204	0.176691	0.0373562	0.177923	0.00933074	0.176586	0.0179801		0.178602	0.0269705	0.177749	0.0903226	0.175775	0.0272706	0.178591	0.0130232		0.178546	0.0119522	0.173928	0.0259332	0.177883	0.0227489	0.178918	0.0162082		0.178761	0.00754793	0.17799	0.0303654	0.178836	0.00832683	0.178565	0.0134129		0.178123	0.019069	0.178549	0.0281579	0.17615
0.176471	0.046406	0.174995	0.0200073	0.177142	0.0260334	0.178467	0.0256194		0.177399	0.0350824	0.176896	0.037209	0.178212	0.00978541	0.176825	0.0184224		0.178911	0.0271201	0.177965	0.091264	0.176149	0.0270507	0.178915	0.013694		0.178824	0.0115959	0.174168	0.0264945	0.178155	0.0233521	0.179135	0.0157064		0.179025	0.00881317	0.17828	0.0304872	0.179098	0.00762618	0.178856	0.0141		0.178383	0.0189714	0.178803	0.0285581	0.176396
0.176715	0.04663	0.175201	0.0205923	0.177376	0.0266137	0.178707	0.025349		0.177554	0.0351682	0.1771	0.0379179	0.178501	0.0105295	0.177183	0.0185362		0.179117	0.0270189	0.178289	0.0911771	0.176336	0.0275519	0.179077	0.0135089		0.179102	0.0117786	0.174409	0.0265536	0.178427	0.0230294	0.179424	0.0153807		0.179223	0.0085237	0.178512	0.0300484	0.179361	0.00801172	0.179074	0.0145298		0.178643	0.0200602	0.179057	0.028566	0.176642
0.17696	0.0466371	0.175476	0.0210404	0.17761	0.0266946	0.179005	0.0258559		0.177864	0.0350889	0.177304	0.0373509	0.17879	0.0102905	0.177422	0.0187294		0.179427	0.0275451	0.178505	0.0920406	0.176523	0.0279091	0.179401	0.0132004		0.179287	0.0118288	0.17465	0.0267498	0.178609	0.0232636	0.179642	0.0153739		0.179487	0.00821099	0.178802	0.0298622	0.179623	0.00749619	0.179365	0.0147471		0.178851	0.0200174	0.179311	0.0284707	0.176888
0.177286	0.0470344	0.175682	0.0218739	0.177961	0.0264892	0.179244	0.0259198		0.178019	0.0351727	0.177713	0.0378777	0.178983	0.0103828	0.177542	0.0189855		0.179633	0.027354	0.178721	0.0931214	0.176897	0.0276965	0.179725	0.0127909		0.179565	0.012107	0.174971	0.0259292	0.178881	0.0233862	0.179931	0.0163226		0.179751	0.00811669	0.179034	0.0300613	0.179832	0.00788303	0.179584	0.0143073		0.179111	0.019514	0.179565	0.0283156	0.177134
0.17753	0.0474324	0.175957	0.0207804	0.178195	0.0270045	0.179484	0.0261689		0.178329	0.0347915	0.177917	0.0373501	0.179272	0.00958184	0.1779	0.018375		0.179943	0.0279008	0.179045	0.0931029	0.177084	0.0272367	0.179887	0.0131851		0.179843	0.0123406	0.175211	0.0268783	0.179062	0.0228278	0.180148	0.0163575		0.17995	0.00799554	0.179266	0.0306919	0.180095	0.00769023	0.179875	0.0141186		0.179371	0.019721	0.179819	0.0286911	0.17738
0.177775	0.047113	0.176163	0.0216189	0.178428	0.0274874	0.179723	0.0263384		0.178639	0.0354865	0.178121	0.0378478	0.179464	0.0109243	0.178139	0.0181635		0.180149	0.0275472	0.179261	0.0933033	0.177271	0.0282128	0.180211	0.0135867		0.180121	0.0132494	0.175452	0.0268667	0.179334	0.0243022	0.180437	0.0159103		0.180214	0.00841687	0.179556	0.0308625	0.180357	0.00827899	0.180093	0.0145737		0.179631	0.0193656	0.180073	0.0287182	0.177626
0.178019	0.0476253	0.176438	0.021339	0.178662	0.027226	0.179962	0.0255888		0.17895	0.0355822	0.178326	0.0384939	0.179753	0.0105876	0.178497	0.0187704		0.180355	0.0281841	0.179477	0.0937391	0.177645	0.0281902	0.180373	0.0129655		0.180306	0.0121746	0.175693	0.0268761	0.179606	0.0236004	0.180727	0.0162218		0.180478	0.00815239	0.179788	0.0306772	0.180619	0.0081408	0.180384	0.0145361		0.179891	0.0195074	0.18037	0.0289929	0.177872
0.178264	0.0474479	0.176713	0.0212951	0.178896	0.0276081	0.180201	0.026458		0.179105	0.0348381	0.17853	0.0375622	0.180042	0.0111314	0.178736	0.0187411		0.180665	0.0275091	0.179801	0.0938147	0.177832	0.0276286	0.180535	0.0126016		0.180584	0.0120147	0.175933	0.0274675	0.179878	0.0237506	0.180944	0.015679		0.180742	0.00805173	0.180078	0.0310945	0.180829	0.00804096	0.180602	0.0151786		0.180099	0.0197071	0.180581	0.0284787	0.178118
0.178508	0.0470527	0.176988	0.0213089	0.17913	0.0273956	0.18044	0.026835		0.179415	0.0356805	0.178734	0.0374382	0.180331	0.010667	0.178974	0.0188857		0.180871	0.0283007	0.180017	0.0948516	0.178019	0.0284051	0.180859	0.0141504		0.180862	0.0119708	0.176174	0.0275652	0.18015	0.0237303	0.181161	0.0168566		0.18094	0.00886317	0.18031	0.03115	0.181091	0.0079284	0.180821	0.0144806		0.18036	0.0197912	0.180835	0.0290566	0.178364
0.178753	0.0471417	0.177194	0.0218547	0.179481	0.0273955	0.180739	0.0266804		0.17957	0.0354527	0.179143	0.0381368	0.180524	0.0110355	0.179213	0.0195466		0.181181	0.0276954	0.180233	0.0955239	0.178393	0.0280968	0.181183	0.0135453		0.18114	0.0121413	0.176495	0.027829	0.180331	0.0238922	0.18145	0.0157082		0.181205	0.00784041	0.180542	0.0307292	0.181353	0.00732709	0.181112	0.0144391		0.18062	0.0199553	0.18109	0.0298503	0.17856
0.178997	0.0479384	0.177469	0.0218558	0.179715	0.0273959	0.180978	0.0272218		0.17988	0.0349982	0.179347	0.0386953	0.180813	0.0109821	0.179333	0.019139		0.18149	0.0280458	0.180557	0.0959503	0.17858	0.0282049	0.181345	0.0127272		0.181325	0.0129904	0.176736	0.0279046	0.180603	0.0239532	0.181667	0.0165255		0.181469	0.00836275	0.180832	0.0313858	0.181563	0.00772335	0.18133	0.0145145		0.18088	0.0200968	0.181344	0.028662	0.178855
0.179242	0.0487534	0.177676	0.0220674	0.179948	0.0277156	0.181217	0.0268995		0.180035	0.0354942	0.179551	0.0387221	0.181005	0.0105295	0.179691	0.0190177		0.181697	0.0280511	0.180773	0.0968819	0.178767	0.0283985	0.181669	0.0131719		0.181603	0.0128338	0.176896	0.0282549	0.180875	0.0242966	0.181884	0.016726		0.181733	0.00788254	0.181064	0.0304023	0.181825	0.00753713	0.181621	0.0153308		0.181088	0.0202444	0.181598	0.029608	0.179101
0.179486	0.0483727	0.17795	0.0218841	0.180182	0.0277476	0.181456	0.0270156		0.180345	0.0359949	0.179755	0.0384396	0.181294	0.0105712	0.17993	0.0191028		0.181903	0.0282138	0.180989	0.097111	0.178954	0.0279331	0.181993	0.0142584		0.181881	0.0131096	0.177217	0.0278801	0.181147	0.0236969	0.182101	0.0166072		0.181931	0.00803498	0.181296	0.0308682	0.182087	0.007834	0.181839	0.0146924		0.181348	0.0197971	0.181852	0.0290286	0.179347
0.179812	0.0480383	0.178225	0.022656	0.180533	0.0277323	0.181695	0.0271333		0.180655	0.0360631	0.180164	0.0382873	0.181487	0.0108125	0.180168	0.018679		0.182212	0.0290154	0.181313	0.0969136	0.179328	0.0278454	0.182155	0.01353		0.182159	0.013102	0.177458	0.0280964	0.181419	0.0244073	0.182391	0.0166001		0.182195	0.00771463	0.181586	0.0313197	0.182297	0.00782873	0.182058	0.0148546		0.181608	0.0191624	0.182106	0.0291122	0.179544
0.180057	0.0479782	0.178432	0.0222493	0.180767	0.0280551	0.181994	0.0280805		0.18081	0.036482	0.180368	0.0380114	0.181776	0.0109076	0.180527	0.0197685		0.182419	0.0286864	0.181529	0.0972742	0.179515	0.027623	0.182479	0.0137753		0.182345	0.013005	0.177698	0.0283444	0.1816	0.0247242	0.18268	0.0169999		0.18246	0.00822067	0.181818	0.0308332	0.182559	0.00802557	0.182349	0.014865		0.181816	0.0206094	0.182402	0.0301336	0.179839
0.180302	0.0485977	0.178707	0.0225976	0.181001	0.0278629	0.182173	0.0277176		0.181121	0.0362243	0.180573	0.0385172	0.182065	0.0111796	0.180765	0.0191266		0.182728	0.0288617	0.181745	0.0980747	0.179889	0.0289791	0.182641	0.0136318		0.182622	0.0126195	0.177939	0.0285121	0.181872	0.0250328	0.182897	0.0169885		0.182658	0.00883235	0.18205	0.0316803	0.182821	0.00718801	0.18264	0.0144228		0.182076	0.0203242	0.182614	0.0300197	0.180036
0.180546	0.0492101	0.178981	0.0218234	0.181235	0.0287608	0.182472	0.0275249		0.181431	0.0368623	0.180777	0.0386389	0.182258	0.0109922	0.181004	0.0196953		0.182935	0.0288465	0.182069	0.0983649	0.180076	0.028553	0.182965	0.0136447		0.1829	0.0134399	0.17818	0.0287416	0.182144	0.0248562	0.183114	0.0170586		0.182922	0.00842619	0.18234	0.0322991	0.183031	0.00838253	0.182858	0.0151438		0.182336	0.0204127	0.182868	0.0294982	0.180282
0.180791	0.0487718	0.179188	0.0229295	0.181469	0.0280137	0.182711	0.0280195		0.181586	0.0370058	0.181185	0.0381054	0.182547	0.0117801	0.181124	0.0194467		0.183244	0.0285874	0.182285	0.099259	0.180263	0.0281847	0.183127	0.0131014		0.183086	0.0131102	0.17842	0.0291707	0.182416	0.0249575	0.183404	0.0173011		0.183186	0.00800345	0.182572	0.0316995	0.183293	0.00834347	0.183076	0.0146996		0.182596	0.0203214	0.183122	0.029716	0.180577
0.181035	0.0492637	0.179463	0.022331	0.181702	0.0280751	0.18295	0.0285536		0.181896	0.0366019	0.18139	0.0385005	0.182739	0.0105329	0.181482	0.0195427		0.183451	0.028575	0.182609	0.0997253	0.180637	0.0288796	0.183451	0.014804		0.183364	0.012943	0.178741	0.0289352	0.182688	0.0245202	0.183621	0.0171825		0.183451	0.00828099	0.182862	0.0324856	0.183555	0.00788614	0.183367	0.0147378		0.182804	0.0201655	0.183377	0.0302478	0.180774
0.18128	0.0493581	0.179738	0.0232255	0.182053	0.0284486	0.183189	0.0279058		0.182051	0.0362657	0.181594	0.0381483	0.183028	0.0108841	0.18172	0.0198346		0.183657	0.028703	0.182825	0.100527	0.180824	0.0285429	0.183613	0.0137784		0.183642	0.0126403	0.178982	0.0287785	0.18287	0.0246468	0.18391	0.0170724		0.183649	0.00892612	0.183094	0.032133	0.183818	0.00801282	0.183586	0.0158015		0.183064	0.0206242	0.183631	0.0301867	0.18102
0.181606	0.0498431	0.179944	0.022959	0.182287	0.0283016	0.183428	0.0289068		0.182361	0.0370842	0.181798	0.038727	0.183317	0.0114589	0.181959	0.0200108		0.183966	0.0284885	0.183041	0.100962	0.181011	0.028399	0.183936	0.0132271		0.18392	0.0137332	0.179223	0.0290966	0.183142	0.0252802	0.184127	0.0173011		0.183913	0.0085616	0.183326	0.0324088	0.184027	0.00784411	0.183877	0.0146992		0.183324	0.0202348	0.183885	0.0298341	0.181266
0.181769	0.0499249	0.180219	0.0233506	0.182521	0.0281553	0.183667	0.0289925		0.182516	0.0372137	0.182002	0.0387322	0.18351	0.010987	0.182317	0.0198319		0.184173	0.0292672	0.183365	0.100471	0.181385	0.0285569	0.184098	0.0133824		0.184105	0.0131913	0.179463	0.0295773	0.183414	0.0256682	0.184344	0.0173688		0.184111	0.00827911	0.183616	0.0326455	0.184289	0.00765775	0.184095	0.0152707		0.183584	0.0208938	0.184139	0.0292949	0.181512
0.182095	0.049564	0.180494	0.023909	0.182755	0.028181	0.183906	0.0287011		0.182826	0.0368885	0.182207	0.039641	0.183799	0.0113474	0.182556	0.0204741		0.184482	0.0289322	0.183581	0.100905	0.181572	0.0287543	0.184422	0.0137068		0.184383	0.0138079	0.179704	0.0293407	0.183595	0.0251042	0.184634	0.0174318		0.184375	0.00880428	0.183848	0.0327552	0.184552	0.00736826	0.184313	0.0155222		0.183792	0.0208544	0.184393	0.029794	0.181758
0.182339	0.0496765	0.1807	0.0240108	0.182989	0.0287821	0.184145	0.0289058		0.183136	0.0368873	0.182615	0.0387203	0.183992	0.0110852	0.182795	0.0202114		0.184689	0.0296697	0.183797	0.102106	0.181759	0.0282964	0.184746	0.0136602		0.184661	0.0140363	0.180025	0.0299683	0.183867	0.0250063	0.184851	0.0174328		0.18464	0.00856224	0.18408	0.0323649	0.184761	0.00827389	0.184604	0.0155679		0.184052	0.020639	0.184647	0.0296696	0.182004
0.182584	0.0508199	0.180975	0.0230063	0.183222	0.0293406	0.184385	0.0289859		0.183292	0.0372066	0.182819	0.0386261	0.184281	0.010818	0.183034	0.0204198		0.184998	0.0290721	0.184121	0.103009	0.181946	0.0287988	0.184908	0.0134381		0.184939	0.0131792	0.180265	0.0298525	0.18423	0.024986	0.18514	0.0173084		0.184904	0.00956429	0.18437	0.0336222	0.185024	0.00781648	0.184895	0.015449		0.184312	0.0206775	0.184901	0.0299697	0.182299
0.182828	0.0502183	0.18125	0.0231869	0.183456	0.0290166	0.184683	0.028928		0.183602	0.0369309	0.183024	0.0390803	0.184473	0.0107026	0.183273	0.0202913		0.185204	0.0299908	0.184337	0.103197	0.18232	0.0284645	0.185232	0.0140693		0.185124	0.0140317	0.180506	0.02991	0.184411	0.0257252	0.185357	0.0167546		0.185102	0.00868281	0.184602	0.0328879	0.185286	0.00801423	0.185114	0.0154481		0.18452	0.0214709	0.185155	0.0305674	0.182496
0.183073	0.0504974	0.181456	0.0236879	0.183807	0.0296309	0.184922	0.0299143		0.183912	0.0368418	0.183228	0.0397129	0.184762	0.0119844	0.183511	0.02036		0.185514	0.0299764	0.18466	0.103588	0.182507	0.028768	0.185394	0.0133399		0.185402	0.0131484	0.180747	0.0300224	0.184683	0.0251056	0.185574	0.0173598		0.185366	0.00888552	0.184834	0.0328573	0.185548	0.00711923	0.185332	0.0152		0.18478	0.0206404	0.185409	0.0300402	0.182741
0.183317	0.0503245	0.181731	0.0234072	0.184041	0.0291304	0.185161	0.0297399		0.184222	0.0372646	0.183637	0.0390651	0.185051	0.0110583	0.18375	0.02047		0.18572	0.029779	0.184876	0.103753	0.182694	0.0286197	0.185718	0.0148196		0.185587	0.0135884	0.180988	0.0301589	0.184864	0.0262991	0.185864	0.0174001		0.18563	0.00857028	0.185066	0.032698	0.185758	0.00744269	0.185623	0.0155709		0.18504	0.0207857	0.185663	0.0300914	0.183037
0.183562	0.0508955	0.182006	0.0235559	0.184275	0.02957	0.185401	0.0298309		0.184377	0.0371326	0.183841	0.0392825	0.185244	0.0120328	0.183989	0.0206169		0.18603	0.0301577	0.185092	0.1039	0.183068	0.0286799	0.18588	0.0143257		0.185865	0.0132586	0.181228	0.0299286	0.185136	0.0257876	0.186081	0.0172387		0.185895	0.00807945	0.185356	0.0330926	0.18602	0.00813984	0.185914	0.01544		0.1853	0.0207022	0.185918	0.030051	0.183283
0.183806	0.0506418	0.182212	0.0239789	0.184509	0.0289715	0.18564	0.0299032		0.184687	0.0372769	0.184045	0.0393193	0.185533	0.0119202	0.184347	0.0209827		0.186236	0.0291049	0.185308	0.105159	0.183255	0.0286939	0.186204	0.0142689		0.186143	0.0135968	0.181549	0.0298546	0.185408	0.0258217	0.18637	0.0169482		0.186093	0.00893717	0.185588	0.0335798	0.186282	0.00855616	0.186132	0.0154723		0.185508	0.0201783	0.186172	0.0297133	0.183529
0.184051	0.0507785	0.182487	0.0245509	0.184742	0.0286069	0.185879	0.0294779		0.184842	0.0368586	0.184249	0.0390735	0.185726	0.0113381	0.184586	0.0207418		0.186546	0.0299625	0.185632	0.106275	0.183629	0.0281504	0.186528	0.0147026		0.186421	0.0146101	0.18179	0.0312004	0.18568	0.0258932	0.186587	0.0170641		0.186357	0.00904268	0.18582	0.0336532	0.186544	0.00815549	0.186351	0.0155475		0.185768	0.0209145	0.186426	0.0297785	0.183774
0.184296	0.0508949	0.182693	0.024053	0.184976	0.0289479	0.186118	0.0303298		0.185152	0.0378098	0.184454	0.0397153	0.186015	0.0115736	0.184825	0.0203285		0.186752	0.0294701	0.185848	0.106298	0.183816	0.0289016	0.18669	0.0144857		0.186699	0.0134084	0.18203	0.0306895	0.185952	0.0263713	0.186804	0.0176487		0.186621	0.00873763	0.18611	0.0342022	0.186806	0.00821501	0.186642	0.0161871		0.186028	0.0211083	0.18668	0.0304424	0.18402
0.18454	0.0514167	0.182968	0.0261462	0.185327	0.0294875	0.186357	0.0304981		0.185307	0.0378048	0.184862	0.0397276	0.186207	0.0120693	0.184944	0.0211658		0.186958	0.030436	0.186172	0.106476	0.184003	0.0286957	0.187014	0.0144905		0.186884	0.013566	0.182271	0.0310431	0.186134	0.0256217	0.187094	0.0177021		0.186885	0.00880152	0.186342	0.0336511	0.187016	0.00744523	0.18686	0.0164009		0.186236	0.0208139	0.186934	0.0300231	0.184266
0.184866	0.0515541	0.183243	0.0245855	0.185561	0.0293532	0.186596	0.0305537		0.185618	0.0382443	0.185066	0.0401318	0.186496	0.0118334	0.185183	0.0208731		0.187268	0.0295562	0.186388	0.107122	0.18419	0.0286109	0.187338	0.0144803		0.187162	0.0137954	0.182512	0.0312623	0.186406	0.0266177	0.187311	0.017328		0.187084	0.0089784	0.186574	0.0337199	0.187278	0.00834471	0.187151	0.0160898		0.186496	0.0218016	0.187188	0.0303439	0.184512
0.185111	0.0510083	0.183518	0.0248281	0.185795	0.0295164	0.186835	0.0299577		0.185928	0.0383602	0.185271	0.0392975	0.186785	0.0117356	0.185541	0.0207913		0.187474	0.0296384	0.186604	0.107147	0.184564	0.0292395	0.1875	0.0140694		0.18744	0.0132644	0.182833	0.0312874	0.186678	0.0262804	0.1876	0.0175691		0.187348	0.00890319	0.186806	0.0335002	0.187541	0.00801934	0.187369	0.0164794		0.186756	0.0212116	0.187442	0.0303816	0.184758
0.185355	0.0517271	0.183724	0.02487	0.186029	0.0301869	0.187074	0.031154		0.186083	0.0380254	0.185475	0.040269	0.186978	0.0118014	0.18578	0.0210764		0.187784	0.0302494	0.186928	0.107895	0.184751	0.0287923	0.187824	0.0140257		0.187718	0.0136098	0.183073	0.031403	0.18695	0.0261943	0.187817	0.0176218		0.187612	0.00812476	0.187096	0.0338853	0.187803	0.00890898	0.18766	0.0156049		0.187016	0.0210577	0.187654	0.0311808	0.185004
0.1856	0.0521946	0.183999	0.0252795	0.186262	0.029798	0.187313	0.0313771		0.186393	0.0379346	0.185679	0.0391988	0.187171	0.0118397	0.186019	0.0214682		0.18799	0.030301	0.187144	0.108431	0.184938	0.0282253	0.187986	0.0142385		0.187996	0.0143314	0.183314	0.0313374	0.187222	0.0264588	0.188034	0.0176818		0.187876	0.00863179	0.187328	0.0341136	0.188012	0.00818278	0.187879	0.0155528		0.187224	0.0217952	0.18795	0.0311007	0.18525
0.185844	0.0520996	0.184205	0.0253854	0.186496	0.0296316	0.187612	0.0313415		0.186703	0.0379364	0.185884	0.0403753	0.18746	0.0119165	0.186258	0.0215176		0.188299	0.0306559	0.18736	0.109422	0.185312	0.0290929	0.18831	0.0141003		0.188181	0.0143098	0.183555	0.0319818	0.187494	0.0265296	0.188324	0.0186415		0.188074	0.00918461	0.18756	0.0338944	0.188275	0.00806842	0.18817	0.0163222		0.187484	0.0205822	0.188162	0.0310367	0.185496
0.186089	0.0524042	0.18448	0.0253804	0.18673	0.0305557	0.187851	0.0316327		0.186858	0.0380188	0.186292	0.0403879	0.187749	0.0117628	0.186496	0.0216052		0.188506	0.0302707	0.187684	0.109703	0.185499	0.0296302	0.188472	0.0143137		0.188459	0.0139514	0.183795	0.0317777	0.187675	0.0268823	0.188541	0.0180604		0.188339	0.00889814	0.187792	0.0345024	0.188537	0.00836397	0.188461	0.0158387		0.187744	0.020842	0.188416	0.0314279	0.185742
0.186333	0.0521773	0.184755	0.0254644	0.187081	0.0310008	0.18809	0.0320152		0.187168	0.0383625	0.186496	0.0403119	0.188038	0.0123508	0.186735	0.0219881		0.188712	0.0308576	0.1879	0.110204	0.185686	0.0287397	0.188796	0.0144527		0.188644	0.014313	0.184116	0.0316698	0.187947	0.0266684	0.18883	0.0178991		0.188603	0.00912266	0.188082	0.0343727	0.188799	0.00789607	0.188679	0.0154521		0.188005	0.0220411	0.18867	0.0305155	0.186037
0.186578	0.0523173	0.18503	0.0253755	0.187315	0.0307426	0.188329	0.0316535		0.187323	0.0380285	0.186701	0.0407538	0.18823	0.0118632	0.186974	0.0208486		0.189022	0.0309799	0.188116	0.110594	0.18606	0.0290686	0.188958	0.0147903		0.188922	0.0139447	0.184357	0.0322159	0.188219	0.0271216	0.189047	0.0180016		0.188867	0.00873847	0.188314	0.0349799	0.189061	0.00781088	0.188897	0.01646		0.188265	0.0212481	0.188924	0.031337	0.186283
0.186822	0.0532933	0.185236	0.0260382	0.187549	0.0304979	0.188568	0.0318375		0.187633	0.0385146	0.186905	0.041444	0.188423	0.0121467	0.187332	0.0219645		0.189228	0.0313165	0.18844	0.111007	0.186247	0.0301332	0.189282	0.0143797		0.1892	0.0138703	0.184598	0.0323296	0.188491	0.0275995	0.189264	0.017932		0.189131	0.00887566	0.188546	0.0349121	0.189323	0.0093249	0.189189	0.0164616		0.188525	0.0218413	0.189178	0.0308863	0.186529
0.187067	0.0529793	0.185511	0.0261922	0.187782	0.03078	0.188807	0.0326156		0.187789	0.0385155	0.187313	0.0403822	0.188712	0.011524	0.187571	0.0218029		0.189538	0.0307805	0.188656	0.111142	0.186621	0.0297241	0.189606	0.0146146		0.189478	0.0146445	0.184838	0.0322633	0.188763	0.0270963	0.189554	0.0180154		0.189329	0.00906925	0.188835	0.0351198	0.189533	0.00806485	0.18948	0.0162646		0.188733	0.0212656	0.189433	0.0319739	0.186775
0.187311	0.0528065	0.185786	0.025684	0.188016	0.0312274	0.189046	0.0327119		0.188099	0.038782	0.187518	0.0398916	0.188905	0.0124671	0.18781	0.021699		0.189744	0.0316994	0.188872	0.111736	0.186808	0.0292908	0.189768	0.0146108		0.189664	0.0145688	0.185079	0.0331811	0.188944	0.0274636	0.189843	0.0184278		0.189594	0.00917517	0.189067	0.0349114	0.189795	0.00853135	0.189698	0.0159201		0.188993	0.0209867	0.189644	0.031743	0.187021
0.187556	0.0531806	0.185992	0.0263698	0.18825	0.0308251	0.189285	0.0326319		0.188254	0.0384798	0.187722	0.0401061	0.189194	0.0127137	0.188048	0.0218269		0.190053	0.030816	0.189088	0.112765	0.186995	0.0298682	0.190092	0.0142166		0.189942	0.0142968	0.1854	0.0329016	0.189216	0.0272284	0.19006	0.0187895		0.189858	0.00866919	0.189299	0.0347999	0.190057	0.00828432	0.189916	0.0161916		0.189253	0.0211703	0.189941	0.0315794	0.187267
0.1878	0.0532232	0.186267	0.025873	0.188484	0.0307172	0.189584	0.0335302		0.188564	0.0383646	0.187926	0.0408954	0.189483	0.0123677	0.188287	0.0220321		0.19026	0.0315057	0.189412	0.112888	0.187182	0.0289375	0.190254	0.0147956		0.190127	0.0146295	0.185641	0.0334743	0.189488	0.0276795	0.190277	0.0184104		0.190122	0.00877928	0.189531	0.0352679	0.19032	0.00850489	0.190207	0.0159937		0.189513	0.0221108	0.190153	0.0315914	0.187513
0.188045	0.0531625	0.186542	0.0261737	0.188835	0.0313414	0.189823	0.0330342		0.188874	0.0386329	0.18813	0.0397005	0.189675	0.0124605	0.188526	0.0223273		0.190466	0.0312855	0.189628	0.113462	0.187556	0.0291236	0.190578	0.0145811		0.190405	0.0143974	0.185881	0.0329523	0.18976	0.0279073	0.190566	0.0187892		0.19032	0.00859257	0.189763	0.0352479	0.190529	0.00846371	0.190426	0.0164949		0.189721	0.0221003	0.190407	0.0312114	0.187808
0.18829	0.053794	0.186817	0.026755	0.189069	0.0310793	0.190062	0.0335924		0.189184	0.0388055	0.188335	0.0408614	0.189964	0.0130651	0.188765	0.0219375		0.190776	0.0318054	0.189952	0.11453	0.187743	0.0293682	0.19074	0.0147801		0.190683	0.0144777	0.186122	0.0328638	0.190032	0.0276769	0.190856	0.0188235		0.190585	0.00856984	0.190053	0.0355939	0.190792	0.00815555	0.190717	0.0165928		0.190033	0.021791	0.190661	0.0322207	0.188005
0.188534	0.054022	0.187023	0.0264892	0.189303	0.0316298	0.190302	0.0338413		0.189339	0.0391745	0.188539	0.0404241	0.190157	0.0125706	0.189004	0.0215631		0.191085	0.0326153	0.190168	0.114261	0.18793	0.0288915	0.191064	0.0144964		0.190961	0.014484	0.186363	0.033738	0.190214	0.0276837	0.191073	0.0180657		0.190849	0.00885639	0.190285	0.0356377	0.191054	0.00845971	0.190935	0.0164886		0.190241	0.021282	0.190873	0.0314105	0.1883
0.188779	0.0541232	0.187298	0.0269544	0.189536	0.0316589	0.190541	0.033874		0.189649	0.0389038	0.188948	0.0404824	0.190446	0.0126867	0.189242	0.0220127		0.191291	0.0314061	0.190384	0.114491	0.188304	0.0295418	0.191226	0.0143022		0.191239	0.0141964	0.186684	0.0340445	0.190486	0.0279582	0.19129	0.0187775		0.191113	0.00881215	0.190517	0.0357461	0.191316	0.00864942	0.191226	0.016734		0.190501	0.0219027	0.191127	0.0320528	0.188546
0.189023	0.0534499	0.187573	0.0268754	0.18977	0.0314216	0.19078	0.0342508		0.189804	0.0392213	0.189152	0.041284	0.190639	0.0128767	0.189481	0.0221633		0.191498	0.0309755	0.1906	0.115559	0.188491	0.029777	0.19155	0.0147684		0.191424	0.0143435	0.186924	0.033987	0.190758	0.0282879	0.191579	0.0188821		0.191311	0.00947821	0.190807	0.035358	0.191578	0.00804363	0.191444	0.0168318		0.190761	0.0221188	0.191381	0.0322335	0.188792
0.189268	0.0542538	0.187779	0.0269977	0.190004	0.0318523	0.191019	0.0342569		0.190115	0.0386432	0.189356	0.0409129	0.190928	0.012215	0.189839	0.0220559		0.191807	0.0317646	0.190924	0.11636	0.188678	0.0294521	0.191874	0.0147888		0.191702	0.0151539	0.187165	0.0341341	0.19103	0.0286932	0.191796	0.0188404		0.191575	0.00892766	0.191039	0.0356046	0.19184	0.00867156	0.191735	0.0165921		0.191021	0.0219994	0.191635	0.0322577	0.189038
0.189512	0.0541469	0.188054	0.0269711	0.190238	0.0322653	0.191318	0.0344029		0.19027	0.0394359	0.18956	0.0405972	0.191217	0.012621	0.190078	0.0222627		0.192014	0.0319207	0.19114	0.116968	0.189052	0.0294901	0.192036	0.0146337		0.191887	0.0149949	0.187406	0.0341277	0.191302	0.0284817	0.192086	0.01896		0.19184	0.00914215	0.191271	0.0359129	0.192102	0.00771639	0.191954	0.0169927		0.191229	0.0219968	0.191889	0.0313456	0.189284
0.189757	0.0544803	0.188329	0.0271508	0.190472	0.0321422	0.191557	0.0342211		0.19058	0.0397805	0.189969	0.0410703	0.191409	0.0121857	0.190317	0.02233		0.19222	0.0320228	0.191356	0.117391	0.189239	0.0294986	0.19236	0.0147011		0.192165	0.0153763	0.187646	0.0336984	0.191483	0.02909	0.192303	0.0192308		0.192104	0.00857182	0.191503	0.0362644	0.192312	0.00891729	0.192245	0.0170867		0.191489	0.0217743	0.192143	0.0315347	0.18953
0.190001	0.0548076	0.188535	0.0278054	0.190823	0.0318006	0.191796	0.0349637		0.190735	0.0389496	0.190173	0.0408265	0.191602	0.0127278	0.190556	0.022961		0.192529	0.0314455	0.19168	0.117579	0.189613	0.0298156	0.192522	0.0145369		0.192443	0.0151106	0.187967	0.0346891	0.191755	0.0279176	0.19252	0.0186325		0.192368	0.00865514	0.191793	0.0358049	0.192574	0.0084286	0.192463	0.0171505		0.191749	0.0229834	0.192355	0.0322199	0.189776
0.190246	0.0552579	0.18881	0.0287257	0.191056	0.0324778	0.192035	0.0352099		0.191045	0.0396626	0.190377	0.0405807	0.191891	0.01325	0.190795	0.0226324		0.192839	0.0322514	0.191896	0.11741	0.1898	0.0294622	0.192846	0.0151331		0.192721	0.0150726	0.188208	0.0346577	0.192027	0.0293927	0.192809	0.0194142		0.192566	0.00894718	0.192025	0.0364109	0.192837	0.00792074	0.192754	0.018084		0.192009	0.0218991	0.192651	0.0322633	0.190071
0.19049	0.054203	0.189085	0.027749	0.19129	0.0319663	0.192334	0.0353895		0.191355	0.0399736	0.190582	0.0417819	0.19218	0.0131091	0.191033	0.0232502		0.193045	0.0315051	0.192112	0.118119	0.189987	0.0294487	0.19317	0.0153255		0.192906	0.0153047	0.188448	0.0344239	0.192208	0.0295896	0.193099	0.0196181		0.19283	0.00899982	0.192257	0.0360723	0.193099	0.00845908	0.193045	0.0172387		0.192269	0.0223076	0.192863	0.0324234	0.190317
0.190735	0.0549074	0.18936	0.028056	0.191524	0.0322281	0.192573	0.0354446		0.19151	0.0394798	0.190786	0.0405774	0.192372	0.0129132	0.191272	0.0226333		0.193252	0.0327774	0.192328	0.11849	0.190361	0.0291892	0.193331	0.0144353		0.193184	0.014909	0.188689	0.034354	0.19248	0.028936	0.193316	0.0196012		0.193095	0.0087943	0.192489	0.0362348	0.193361	0.00846966	0.193263	0.0173497		0.192529	0.023081	0.193117	0.0325482	0.190563
0.190979	0.0549524	0.189566	0.0281719	0.191758	0.0319369	0.192812	0.035034		0.19182	0.0396628	0.191194	0.040591	0.192661	0.0126212	0.191511	0.0234539		0.193561	0.0323876	0.192652	0.119942	0.190548	0.0293909	0.193493	0.0144968		0.193369	0.0153676	0.18893	0.0349451	0.192752	0.0289604	0.193605	0.0197283		0.193359	0.00927334	0.192779	0.0370567	0.193623	0.00881878	0.193482	0.017348		0.192789	0.0220521	0.193371	0.0323979	0.190809
0.191224	0.0555723	0.189841	0.0281909	0.191992	0.0326496	0.193051	0.0351061		0.191975	0.0398116	0.191399	0.0414992	0.192854	0.0125992	0.19175	0.022847		0.193767	0.032966	0.192868	0.119801	0.190735	0.0298661	0.193817	0.0157577		0.193647	0.015125	0.189251	0.0353939	0.193024	0.0290152	0.193822	0.0192098		0.193623	0.00939489	0.193011	0.0369638	0.193833	0.00829941	0.193773	0.0167802		0.193049	0.0223553	0.193625	0.0332358	0.191055
0.191468	0.0553289	0.190116	0.0275474	0.192226	0.0326807	0.19329	0.0358323		0.192286	0.0398716	0.191603	0.0416847	0.193143	0.0128768	0.191989	0.0232488		0.193974	0.0319176	0.193192	0.120701	0.190922	0.029785	0.194141	0.014793		0.193925	0.0153269	0.189491	0.0357893	0.193296	0.0290519	0.194112	0.0198077		0.193821	0.00963025	0.193243	0.0371861	0.194095	0.00842342	0.194064	0.0172297		0.193309	0.022735	0.193879	0.032711	0.191301
0.191794	0.0556104	0.190322	0.0291577	0.19246	0.0329529	0.193529	0.0360081		0.192441	0.0402889	0.191807	0.0413912	0.193336	0.0137007	0.192227	0.0234645		0.194283	0.032319	0.193408	0.120719	0.191296	0.0298433	0.194303	0.0156071		0.194203	0.0151216	0.189732	0.0353274	0.193477	0.0297639	0.194329	0.0193218		0.194085	0.00913467	0.193475	0.0376145	0.194357	0.00888362	0.194282	0.0174232		0.193569	0.0224714	0.194133	0.0327514	0.191596
0.192039	0.0555838	0.190597	0.0285493	0.192693	0.0324757	0.193768	0.0361821		0.192751	0.0401859	0.192012	0.0414322	0.193625	0.0125391	0.192466	0.0230926		0.19449	0.0333951	0.193624	0.120823	0.191483	0.0301857	0.194627	0.0157261		0.194389	0.0155298	0.189973	0.0350713	0.193749	0.0289117	0.194618	0.0193392		0.19435	0.00898974	0.193765	0.0372097	0.194619	0.00805323	0.1945	0.0173814		0.193777	0.0219564	0.194345	0.032921	0.191842
0.192202	0.0556835	0.190872	0.028116	0.193044	0.0328641	0.194067	0.03732		0.193061	0.0402526	0.192216	0.0422543	0.193817	0.0139062	0.192705	0.0234309		0.194799	0.0324657	0.19384	0.121226	0.19167	0.0297203	0.194951	0.0151945		0.194666	0.0146706	0.190213	0.0354355	0.194021	0.0290816	0.194835	0.0197578		0.194614	0.00886528	0.193997	0.0371638	0.194882	0.008097	0.194791	0.0180436		0.194037	0.0228649	0.194599	0.0331215	0.192088
0.192447	0.0564271	0.191147	0.0286404	0.193278	0.0332363	0.194306	0.0368131		0.193216	0.0404055	0.192624	0.0420514	0.194106	0.0137907	0.193063	0.0230935		0.195006	0.0332915	0.194056	0.122358	0.192044	0.0298535	0.195113	0.0154923		0.194852	0.0161288	0.190454	0.035017	0.194293	0.0298029	0.195052	0.0199633		0.194878	0.00963914	0.194229	0.0382403	0.195144	0.00881106	0.19501	0.017392		0.194297	0.0224754	0.194853	0.0327854	0.192334
0.192691	0.0563424	0.191353	0.0289413	0.193512	0.0318619	0.194545	0.0368464		0.193526	0.0406479	0.192829	0.0418025	0.194395	0.0136234	0.193182	0.0231167		0.195212	0.0331694	0.194379	0.123014	0.192231	0.030393	0.195437	0.0149815		0.19513	0.0155219	0.190775	0.0353848	0.194565	0.0295953	0.195342	0.019621		0.195142	0.00934157	0.194519	0.0374871	0.195353	0.00844909	0.195301	0.0178858		0.194557	0.0225643	0.195108	0.0333314	0.192629
0.193017	0.0573553	0.191628	0.0295542	0.193746	0.0331944	0.194784	0.0375392		0.193836	0.0403655	0.193033	0.0421052	0.194588	0.0127591	0.193541	0.0237642		0.195521	0.0333843	0.194595	0.123081	0.192605	0.0295907	0.195599	0.0153434		0.195408	0.0153026	0.190935	0.0363555	0.194747	0.0300468	0.195631	0.0196646		0.195407	0.00939839	0.194751	0.038225	0.195616	0.00901121	0.195519	0.0180017		0.194817	0.0231982	0.195362	0.0328942	0.192825
0.193262	0.0572467	0.191835	0.0295233	0.19398	0.0340746	0.195083	0.0380541		0.193991	0.0403081	0.193441	0.0420941	0.194781	0.0137339	0.193779	0.023816		0.195728	0.033646	0.194919	0.124079	0.192792	0.0293324	0.195923	0.0151655		0.195593	0.0150807	0.191176	0.0366556	0.195019	0.0305369	0.195848	0.0201479		0.195605	0.00921945	0.194983	0.0379939	0.195878	0.00865252	0.19581	0.0180711		0.195077	0.0233545	0.195616	0.033899	0.193121
0.193506	0.0569447	0.19211	0.0296194	0.194213	0.0330481	0.195322	0.0376228		0.194301	0.0406902	0.193646	0.0416013	0.19507	0.0129006	0.194018	0.0233702		0.196037	0.0334631	0.195135	0.124015	0.192979	0.030582	0.196085	0.0151926		0.195871	0.0155421	0.191497	0.0369468	0.195291	0.0298944	0.196065	0.020076		0.195869	0.00946277	0.195215	0.0381208	0.19614	0.00844379	0.196028	0.0176175		0.195337	0.0224441	0.19587	0.0335124	0.193367
0.193669	0.0569391	0.192384	0.0295697	0.194447	0.0334154	0.195561	0.0380583		0.194457	0.0408034	0.19385	0.0420741	0.195359	0.0139919	0.194257	0.0240478		0.196244	0.0336581	0.195351	0.12424	0.193353	0.0299626	0.196409	0.0148791		0.196149	0.0150848	0.191738	0.0368954	0.195563	0.0305778	0.196355	0.0199029		0.196133	0.00919903	0.195505	0.0391404	0.196402	0.00832279	0.196319	0.0177485		0.195598	0.0230111	0.196124	0.0330745	0.193612
0.193995	0.057102	0.192659	0.0295901	0.194681	0.0337052	0.1958	0.0381941		0.194767	0.0415645	0.194054	0.041633	0.195551	0.0135425	0.194496	0.0238035		0.19645	0.0336322	0.195567	0.12461	0.19354	0.0309109	0.196571	0.0151554		0.196334	0.0152833	0.191978	0.0359682	0.195835	0.030263	0.196644	0.0198379		0.196397	0.00923451	0.195737	0.0380355	0.196612	0.00870915	0.196538	0.0179162		0.195858	0.0227067	0.196336	0.0333919	0.193858
0.19424	0.0573148	0.192866	0.0304306	0.194915	0.0333126	0.196099	0.0380373		0.194922	0.0413337	0.194258	0.042102	0.19584	0.013651	0.194735	0.0242924		0.196759	0.0330384	0.195891	0.1258	0.193727	0.0298049	0.196895	0.0159518		0.196612	0.0153926	0.192219	0.0367061	0.196016	0.0306571	0.196861	0.0208411		0.196596	0.0100846	0.195969	0.0381929	0.196926	0.00837104	0.196829	0.0173166		0.196066	0.0230639	0.196632	0.0339591	0.194154
0.194484	0.0574339	0.193141	0.0302018	0.195266	0.0339507	0.196338	0.0392934		0.195232	0.0413193	0.194463	0.0422825	0.196033	0.013539	0.194973	0.0242049		0.196966	0.0342603	0.196107	0.126566	0.193914	0.0308683	0.197057	0.0147033		0.19689	0.0159124	0.19246	0.0372811	0.196288	0.0304296	0.197078	0.020325		0.19686	0.00918949	0.196259	0.0392446	0.197136	0.00888807	0.197047	0.0178865		0.196326	0.0232333	0.196844	0.0336106	0.19435
0.194729	0.0575317	0.193415	0.030271	0.1955	0.0341211	0.196577	0.0383751		0.195387	0.0413599	0.194871	0.0417093	0.196322	0.0135732	0.195212	0.0244884		0.197172	0.0341306	0.196323	0.126799	0.194288	0.0309152	0.197381	0.0157302		0.197168	0.0159691	0.1927	0.0372585	0.19656	0.0311614	0.197367	0.0200656		0.197124	0.00976981	0.196491	0.0384482	0.197398	0.00857103	0.197265	0.0185346		0.196586	0.0236375	0.197098	0.0333557	0.194645
0.194973	0.0580501	0.193622	0.0303611	0.195733	0.0343383	0.196816	0.0394291		0.195697	0.0418815	0.195076	0.0431599	0.196515	0.0141804	0.195451	0.0244572		0.197482	0.0336337	0.196647	0.127507	0.194475	0.0308578	0.197705	0.0154755		0.197353	0.0161827	0.193021	0.0378825	0.196741	0.0314293	0.197585	0.0202015		0.197388	0.00951332	0.196723	0.0390331	0.197661	0.00851754	0.197556	0.0188117		0.196846	0.0236658	0.197352	0.0343075	0.194891
0.195218	0.0583119	0.193897	0.0305274	0.195967	0.0352779	0.197115	0.0399408		0.196007	0.0422358	0.19528	0.0423897	0.196804	0.0146441	0.19569	0.024157		0.197791	0.0340493	0.196863	0.127482	0.194849	0.0302693	0.197867	0.0157483		0.197631	0.0157057	0.193262	0.0370873	0.197013	0.0314746	0.197874	0.0207341		0.197652	0.0107482	0.196955	0.0391923	0.197923	0.0086943	0.197775	0.0187037		0.197054	0.0241849	0.197606	0.0342375	0.195137
0.195462	0.0573064	0.194172	0.0307416	0.196201	0.0342532	0.197354	0.0392401		0.196317	0.0420173	0.195484	0.0427479	0.197093	0.0140286	0.195929	0.0241564		0.197997	0.0341117	0.197079	0.128223	0.195036	0.0307335	0.198191	0.0153831		0.197816	0.0157044	0.193503	0.037484	0.197285	0.0312533	0.198163	0.0206501		0.197917	0.00939254	0.197245	0.0394501	0.198133	0.0087772	0.198066	0.0188122		0.197366	0.0239228	0.19786	0.0338815	0.195383
0.195707	0.0579393	0.194446	0.0309658	0.196435	0.0346307	0.197593	0.0399275		0.196472	0.0415574	0.195688	0.0434327	0.197285	0.0138519	0.196167	0.0245102		0.198204	0.0346128	0.197295	0.128212	0.195223	0.0308547	0.198353	0.0152461		0.198094	0.0154543	0.193663	0.0381258	0.197557	0.0315863	0.19838	0.0209034		0.198181	0.00971384	0.197477	0.0394363	0.198395	0.0075561	0.198284	0.0179762		0.197626	0.0233466	0.198114	0.0338186	0.195678
0.195952	0.0587195	0.194653	0.0315938	0.196669	0.034459	0.197892	0.0396018		0.196627	0.041775	0.196097	0.0433498	0.197574	0.014317	0.196406	0.0246092		0.19841	0.0347567	0.197511	0.129388	0.195597	0.0310788	0.198677	0.015998		0.198372	0.0161214	0.193984	0.0384104	0.197829	0.0316272	0.19867	0.0208811		0.198445	0.0099809	0.197767	0.0392411	0.198657	0.0089513	0.198502	0.0182597		0.197886	0.0235058	0.198326	0.0333635	0.195924
0.196196	0.0591414	0.194928	0.0312615	0.196903	0.0353101	0.198131	0.0394775		0.196938	0.0416167	0.196301	0.0435781	0.197767	0.013663	0.196645	0.0241323		0.19872	0.0340541	0.197835	0.129534	0.195784	0.0307166	0.198839	0.0162305		0.198558	0.0160201	0.194225	0.037407	0.198011	0.0317032	0.198887	0.0210969		0.198643	0.00989665	0.197999	0.0399412	0.198919	0.00876235	0.198793	0.018688		0.198094	0.0239568	0.198623	0.0331773	0.19617
0.196441	0.0588721	0.195134	0.0307207	0.197137	0.0342235	0.19837	0.0403006		0.197093	0.0418326	0.196505	0.0432786	0.198056	0.0151014	0.197003	0.0251716		0.198926	0.0346742	0.198051	0.130917	0.195971	0.0308324	0.199163	0.0153525		0.198836	0.0158677	0.194465	0.038057	0.198283	0.0316116	0.199176	0.0211791		0.198907	0.00923312	0.198231	0.0399431	0.199129	0.00916159	0.199012	0.0186287		0.198406	0.0241722	0.198877	0.0331232	0.196416
0.196685	0.0592487	0.195409	0.0313548	0.19737	0.0349549	0.198609	0.0406402		0.197403	0.0416892	0.19671	0.0423746	0.198249	0.0142923	0.197242	0.024966		0.199235	0.0346085	0.198267	0.130459	0.196345	0.0310138	0.199487	0.0162308		0.199021	0.0159924	0.194706	0.038276	0.198555	0.0318451	0.199393	0.0209236		0.199172	0.00987964	0.198521	0.039649	0.199391	0.00876483	0.199303	0.0191542		0.198614	0.0240338	0.199088	0.0333097	0.196662
0.19693	0.0594219	0.195684	0.031285	0.197604	0.0353138	0.198908	0.0410708		0.197713	0.0417998	0.197118	0.043305	0.198538	0.0147584	0.197481	0.0251229		0.199442	0.0355333	0.198591	0.13154	0.196532	0.0310544	0.199649	0.0160298		0.199299	0.0155796	0.194947	0.0386582	0.198827	0.0317615	0.19961	0.0210017		0.199436	0.00954301	0.198753	0.0407651	0.199653	0.00887195	0.199521	0.0171826		0.198874	0.024422	0.199343	0.0335693	0.196908
0.197174	0.059279	0.19589	0.032066	0.197838	0.0334157	0.199147	0.0419801		0.197868	0.042021	0.197322	0.0428338	0.198827	0.0137898	0.19772	0.0252498		0.199751	0.0350022	0.198807	0.131419	0.196719	0.0303121	0.199973	0.0160374		0.199577	0.0167917	0.195187	0.0385215	0.199008	0.032274	0.1999	0.0216		0.1997	0.00968151	0.198985	0.0400369	0.199915	0.00909013	0.199739	0.0189805		0.199134	0.0236624	0.199597	0.0344744	0.197154
0.197419	0.0598514	0.196165	0.0320991	0.198072	0.0354995	0.199386	0.0413494		0.198178	0.042793	0.197527	0.0431442	0.199019	0.0148197	0.197958	0.0250138		0.199958	0.0350386	0.199023	0.131909	0.196906	0.030751	0.200135	0.0152113		0.199855	0.016273	0.195428	0.0394025	0.19928	0.0324723	0.200117	0.0216345		0.199964	0.00976042	0.199275	0.040121	0.200125	0.0084026	0.20003	0.0188712		0.199394	0.0235362	0.199851	0.0344411	0.1974
0.197663	0.0600333	0.19644	0.0319064	0.198306	0.0356808	0.199625	0.041462		0.198333	0.0427103	0.197731	0.0431385	0.199308	0.0149234	0.198197	0.0255155		0.200164	0.0349383	0.199239	0.132745	0.19728	0.0307813	0.200459	0.0166402		0.20004	0.016291	0.195669	0.038726	0.199461	0.0323208	0.200406	0.0208783		0.200229	0.00952874	0.199507	0.0407698	0.200387	0.00828635	0.200249	0.0188032		0.199602	0.0236313	0.200105	0.0350415	0.197646
0.197908	0.0594799	0.196646	0.0317116	0.19854	0.0358561	0.199924	0.0418129		0.198643	0.0420631	0.197935	0.0431334	0.199501	0.0148095	0.198436	0.0255483		0.20037	0.0348697	0.199563	0.133101	0.197467	0.0310591	0.200621	0.0164254		0.200318	0.0161046	0.195909	0.0396951	0.199733	0.0324539	0.200623	0.0212397		0.200493	0.00923778	0.199739	0.0409087	0.200649	0.00911519	0.200467	0.0188479		0.199862	0.0233641	0.200359	0.0348596	0.197941
0.198152	0.05881	0.196921	0.0323983	0.19889	0.0367068	0.200163	0.0422006		0.198954	0.0428147	0.19814	0.0439554	0.19979	0.014825	0.198675	0.0254174		0.20068	0.0352719	0.199779	0.133858	0.197654	0.0315491	0.200945	0.0151616		0.200503	0.0161466	0.19615	0.0391771	0.200005	0.0329123	0.200913	0.0215719		0.200691	0.00952917	0.199971	0.0411637	0.200912	0.0082975	0.200758	0.0180828		0.200122	0.0247824	0.200613	0.0341904	0.198187
0.198397	0.0604463	0.197127	0.0321819	0.199124	0.0358384	0.200402	0.0423579		0.199109	0.0422256	0.198548	0.0434515	0.199983	0.0143487	0.198913	0.0258469		0.200886	0.0352907	0.199995	0.134613	0.198028	0.0307677	0.201107	0.0161783		0.200781	0.0164303	0.196391	0.0394679	0.200277	0.0327386	0.20113	0.0207689		0.200955	0.0101078	0.200261	0.0414061	0.201174	0.00873288	0.200976	0.0188935		0.200382	0.0241995	0.200867	0.0341341	0.198384
0.198641	0.0607037	0.197402	0.0322707	0.199358	0.0351339	0.200641	0.0429949		0.199419	0.0419048	0.198752	0.0441006	0.200272	0.0144231	0.199152	0.0254388		0.201196	0.0357468	0.200319	0.134357	0.198215	0.0318919	0.201431	0.0156435		0.201059	0.0159777	0.196631	0.0398518	0.200459	0.0326578	0.201419	0.0215389		0.201219	0.00939807	0.200493	0.0405867	0.201384	0.00843641	0.201267	0.0196834		0.200642	0.0237896	0.201121	0.0348313	0.198679
0.198886	0.0600578	0.197677	0.0325677	0.199592	0.0355562	0.20094	0.043153		0.199574	0.0422783	0.198957	0.044413	0.200561	0.0142501	0.199391	0.0252962		0.201402	0.03562	0.200535	0.134616	0.198589	0.0313825	0.201593	0.0164163		0.201244	0.0159073	0.196952	0.0401496	0.200731	0.0326208	0.201636	0.0208613		0.201484	0.00999458	0.200725	0.0410714	0.201646	0.00823849	0.201486	0.0187809		0.200902	0.0241111	0.201375	0.034666	0.198925
0.19913	0.0606851	0.197952	0.033207	0.199826	0.0350551	0.201179	0.0433078		0.199884	0.042637	0.199161	0.0447741	0.200753	0.0147894	0.19963	0.026131		0.201712	0.0354877	0.200751	0.135149	0.198776	0.0315255	0.201917	0.016357		0.201522	0.0156318	0.197193	0.039454	0.201003	0.0329813	0.201926	0.0214856		0.201748	0.00919484	0.201015	0.0414306	0.201908	0.00857355	0.201704	0.0194883		0.20111	0.0242624	0.201629	0.0348392	0.199171
0.199375	0.0607439	0.198158	0.0330617	0.20006	0.0353672	0.201418	0.0430676		0.200039	0.0429176	0.199365	0.0445993	0.201042	0.0153974	0.199869	0.0261309		0.201918	0.0352248	0.200967	0.136034	0.198963	0.0315324	0.202241	0.0164608		0.201708	0.0163272	0.197353	0.0396046	0.201184	0.0332538	0.202143	0.0220448		0.201946	0.0100278	0.201247	0.0409132	0.202118	0.00874443	0.201995	0.0193473		0.20137	0.0246018	0.201884	0.0342524	0.199417
0.19962	0.0614114	0.198364	0.0327984	0.200294	0.0358866	0.201657	0.0437034		0.200349	0.0431808	0.199774	0.0443276	0.201235	0.0152594	0.200107	0.0256357		0.202124	0.035687	0.201183	0.136758	0.199337	0.0315111	0.202403	0.0167264		0.201985	0.0158077	0.197594	0.0405334	0.201456	0.0330653	0.202432	0.0221439		0.20221	0.00972667	0.201479	0.041953	0.20238	0.00871584	0.202213	0.0197041		0.20163	0.024066	0.202138	0.0344665	0.199663
0.199864	0.0608461	0.198639	0.0344508	0.200527	0.0363834	0.201956	0.0434773		0.200659	0.0431771	0.199978	0.0444502	0.201524	0.0148362	0.200346	0.0255738		0.202434	0.03557	0.201507	0.137687	0.199524	0.031151	0.202726	0.0170664		0.202263	0.0170946	0.197915	0.0407606	0.201728	0.0331941	0.202649	0.0218996		0.202541	0.00955022	0.201769	0.0422528	0.202642	0.00869967	0.202504	0.0193352		0.20189	0.024167	0.202392	0.035508	0.199909
0.200109	0.0589541	0.198914	0.034066	0.200878	0.0366216	0.202195	0.0440864		0.200814	0.0433299	0.200182	0.04448	0.201813	0.0156793	0.200585	0.0265476		0.20264	0.0364453	0.201723	0.137438	0.199711	0.0314111	0.20305	0.0163697		0.202541	0.0166152	0.198156	0.0406881	0.202	0.0334131	0.202938	0.0218512		0.202739	0.0102307	0.202001	0.0424407	0.202904	0.00889382	0.202723	0.0192733		0.202098	0.0243921	0.202646	0.0347706	0.200155
0.200353	0.0613456	0.19912	0.0337288	0.201112	0.0362739	0.202434	0.0444394		0.201124	0.0434214	0.200387	0.0435406	0.202006	0.0153481	0.200824	0.0266105		0.20295	0.0361526	0.202047	0.138629	0.199898	0.0312656	0.203212	0.0171452		0.202727	0.0169525	0.198396	0.0403122	0.202181	0.0334677	0.203156	0.0224466		0.203003	0.00988598	0.202291	0.0420369	0.203114	0.00884511	0.202941	0.0195987		0.202358	0.024983	0.2029	0.0352171	0.200401
0.200598	0.0618655	0.199395	0.0337992	0.201346	0.0370386	0.202733	0.0439179		0.201435	0.0426239	0.200795	0.0450603	0.202295	0.014845	0.201182	0.0265854		0.203156	0.0366495	0.202263	0.138488	0.200272	0.030924	0.203536	0.0163026		0.203005	0.0163497	0.198637	0.0402106	0.202453	0.0340365	0.203445	0.0221775		0.203267	0.00991567	0.202523	0.0417741	0.203376	0.00917516	0.203159	0.0195099		0.202618	0.0247169	0.203154	0.0346593	0.200647
0.200924	0.0622843	0.199601	0.0336287	0.20158	0.0361684	0.202972	0.044645		0.20159	0.0430622	0.200999	0.0445716	0.202487	0.0158142	0.201421	0.026575		0.203362	0.0363895	0.202479	0.138916	0.200459	0.0318258	0.203698	0.0163477		0.20319	0.0160823	0.198878	0.0409143	0.202725	0.034121	0.203662	0.0227969		0.203531	0.0102808	0.202755	0.0427372	0.203638	0.00909273	0.20345	0.01956		0.202878	0.0249656	0.203408	0.0354789	0.200893
0.201087	0.061308	0.199876	0.0337788	0.201814	0.0365656	0.203211	0.0444624		0.2019	0.0434854	0.201204	0.0445438	0.202776	0.015656	0.20166	0.0264682		0.203672	0.0370209	0.202695	0.140135	0.200833	0.0320309	0.20386	0.0169081		0.203468	0.0166956	0.199118	0.0411293	0.202997	0.034517	0.203951	0.0228807		0.203796	0.00993795	0.203045	0.0424282	0.203848	0.00923459	0.203669	0.0199309		0.203086	0.0249843	0.203662	0.0349431	0.201139
0.201331	0.0614129	0.200151	0.0336019	0.202047	0.0364384	0.203451	0.0451265		0.202055	0.0432987	0.201408	0.0444353	0.202969	0.0164342	0.201898	0.0262837		0.203878	0.0366636	0.202911	0.140583	0.20102	0.0320396	0.204184	0.0163493		0.203746	0.0169639	0.199359	0.0409456	0.203179	0.0338107	0.204168	0.0230716		0.20406	0.00946626	0.203277	0.0426714	0.20411	0.00905709	0.20396	0.0191487		0.203347	0.0254476	0.203916	0.0354919	0.201385
0.201576	0.0622745	0.200358	0.0341391	0.202281	0.0368947	0.203749	0.045449		0.202365	0.0436541	0.201612	0.0449329	0.203258	0.0157482	0.202137	0.0268162		0.204084	0.0368067	0.203235	0.141523	0.201207	0.0319252	0.204508	0.0165502		0.203931	0.0172691	0.1996	0.0416332	0.203451	0.0341672	0.204386	0.0222251		0.204258	0.00991872	0.203509	0.0427227	0.204372	0.00882069	0.204178	0.019417		0.203607	0.0249226	0.20417	0.0355946	0.20163
0.201902	0.0630035	0.200632	0.034894	0.202515	0.0376437	0.203988	0.0453548		0.20252	0.0440437	0.201816	0.0451104	0.203547	0.0158551	0.202376	0.0266937		0.204394	0.0369501	0.203451	0.141341	0.201581	0.032014	0.20467	0.0168753		0.204209	0.0168916	0.19984	0.0414965	0.203723	0.0345817	0.204675	0.0227336		0.204522	0.00965559	0.203798	0.0432706	0.204635	0.00903318	0.204396	0.0195501		0.203867	0.0257134	0.204425	0.0355424	0.201876
0.202146	0.0633201	0.200839	0.0354918	0.202749	0.0372366	0.204228	0.0461962		0.20283	0.0442521	0.202225	0.0457393	0.20374	0.0160544	0.202615	0.0271999		0.2046	0.0374807	0.203774	0.142358	0.201768	0.0322351	0.204994	0.0176589		0.204487	0.0176242	0.200081	0.0418582	0.203904	0.0343278	0.204964	0.0223477		0.204786	0.0103716	0.20403	0.0431518	0.204844	0.00898288	0.204687	0.0199296		0.204075	0.0246049	0.204679	0.0358594	0.202122
0.202391	0.0623713	0.201114	0.0347715	0.202983	0.038053	0.204467	0.0461282		0.202985	0.044064	0.202429	0.0454167	0.204029	0.0159388	0.202854	0.0273368		0.20491	0.0369725	0.20399	0.142346	0.201955	0.031899	0.205318	0.0170272		0.204672	0.0172771	0.200322	0.041175	0.204176	0.0347576	0.205181	0.0231347		0.205051	0.0102583	0.204262	0.0436658	0.205106	0.00903308	0.204906	0.0203516		0.204335	0.0250781	0.204933	0.0359751	0.202368
0.202635	0.0631091	0.201389	0.0348287	0.203217	0.0363714	0.204706	0.0468356		0.203295	0.044167	0.202633	0.0458808	0.204221	0.0166168	0.203092	0.0270007		0.205116	0.0376108	0.204206	0.142944	0.202329	0.0321899	0.20548	0.0177324		0.20495	0.0171445	0.200562	0.0416674	0.204448	0.0344551	0.205398	0.0230163		0.205315	0.00999538	0.204552	0.044018	0.205369	0.00904225	0.205124	0.0197659		0.204595	0.0249496	0.205187	0.0354581	0.202614
0.20288	0.0604191	0.201595	0.0350972	0.203451	0.0379874	0.204945	0.0464902		0.203606	0.0445168	0.202838	0.0451259	0.20451	0.0163106	0.203331	0.0274142		0.205322	0.0379069	0.204422	0.143412	0.202516	0.0324094	0.205804	0.0167077		0.205135	0.0174077	0.200883	0.0418956	0.20472	0.0348922	0.205688	0.0225505		0.205579	0.0103681	0.204784	0.0431652	0.205578	0.00862938	0.205415	0.0197694		0.204855	0.0255379	0.205441	0.035345	0.20286
0.203124	0.0627814	0.201801	0.0356791	0.203801	0.0381099	0.205184	0.04669		0.203761	0.04426	0.203246	0.0454412	0.204799	0.0164367	0.203689	0.0272372		0.205632	0.0379353	0.204638	0.143806	0.202703	0.0325191	0.205966	0.0168119		0.205413	0.0178469	0.201124	0.0412729	0.204901	0.0346012	0.205977	0.0227563		0.205843	0.00994452	0.205016	0.0439008	0.205841	0.00833455	0.205633	0.0206082		0.205063	0.025761	0.205695	0.0354839	0.203106
0.203369	0.0636167	0.202076	0.0358451	0.204035	0.0387368	0.205483	0.0468807		0.204071	0.0443321	0.203451	0.0454578	0.205088	0.016126	0.203809	0.0272695		0.205838	0.0378958	0.204962	0.144734	0.20289	0.0317926	0.20629	0.0169123		0.205691	0.0175881	0.201284	0.0421319	0.205173	0.0347354	0.206194	0.0233099		0.206108	0.00986587	0.205248	0.0436899	0.20605	0.00918049	0.205924	0.0200868		0.205323	0.0254805	0.205907	0.03566	0.203352
0.203614	0.0640772	0.202351	0.0351334	0.204269	0.0377829	0.205722	0.0468414		0.204226	0.0450142	0.203655	0.0452975	0.205281	0.0162436	0.204048	0.0272682		0.206148	0.0371626	0.205178	0.144296	0.203264	0.0323869	0.206452	0.0175007		0.205969	0.0168602	0.201525	0.0430212	0.205354	0.0345423	0.206411	0.0231834		0.206306	0.010859	0.205538	0.0442426	0.206312	0.00850363	0.206143	0.0196622		0.205583	0.0257451	0.206203	0.0358994	0.203598
0.203858	0.0639963	0.202557	0.0353582	0.204503	0.0381032	0.205961	0.0475443		0.204536	0.0452791	0.203859	0.0452599	0.205473	0.016437	0.204286	0.0276955		0.206354	0.037527	0.205394	0.14538	0.203451	0.0326335	0.206614	0.0182897		0.206155	0.0172895	0.201766	0.0431981	0.205626	0.0354743	0.206701	0.0235474		0.20657	0.0101765	0.20577	0.0446208	0.206575	0.0084897	0.206361	0.0203986		0.205843	0.0252817	0.206415	0.0368484	0.203844
0.204103	0.0620017	0.202832	0.0358047	0.204737	0.0377854	0.2062	0.0483941		0.204691	0.0445493	0.204063	0.0455821	0.205762	0.0159487	0.204525	0.0274845		0.206561	0.0373793	0.205718	0.14553	0.203825	0.0319827	0.206938	0.0177314		0.206432	0.0172765	0.202087	0.0428916	0.205898	0.0354055	0.20699	0.0237058		0.206834	0.0101499	0.20606	0.0434264	0.206837	0.00866191	0.206652	0.0199461		0.206051	0.0260828	0.206669	0.0366136	0.20409
0.204347	0.0628221	0.203038	0.0356796	0.204971	0.0380347	0.206439	0.0475981		0.205001	0.0445253	0.204472	0.0456366	0.206051	0.0159533	0.204764	0.0273974		0.20687	0.0381004	0.205934	0.146106	0.204012	0.0323355	0.207262	0.0173703		0.20671	0.0173635	0.202327	0.0431941	0.20617	0.0356488	0.207207	0.0236153		0.207098	0.0104545	0.206292	0.0439025	0.207047	0.00860639	0.20687	0.0198591		0.206311	0.0263439	0.206923	0.0365754	0.204336
0.204592	0.0648106	0.203313	0.0358655	0.205204	0.0386425	0.206738	0.0483498		0.205311	0.0452694	0.204676	0.0457633	0.206244	0.0166352	0.205122	0.0276469		0.207076	0.0379285	0.20615	0.146673	0.204199	0.032531	0.207424	0.0173356		0.206896	0.016951	0.202568	0.0428177	0.206352	0.0361261	0.207424	0.0238768		0.207297	0.00992373	0.206524	0.0446476	0.207309	0.00874776	0.207161	0.0204358		0.206571	0.0253261	0.207177	0.0357383	0.204582
0.204918	0.0644851	0.203519	0.0368168	0.205438	0.0384624	0.206977	0.0487693		0.205466	0.044893	0.20488	0.0457884	0.206533	0.0168513	0.205361	0.0281996		0.207386	0.0379843	0.206366	0.147295	0.204572	0.0323361	0.207748	0.0176279		0.207174	0.0177147	0.202809	0.0437789	0.206624	0.0359857	0.207714	0.0230881		0.207561	0.0104941	0.206814	0.0441161	0.207571	0.00916934	0.20738	0.0204069		0.206831	0.0261921	0.207431	0.0373767	0.204828
0.205162	0.0654902	0.203794	0.0369024	0.205789	0.0387763	0.207216	0.0495317		0.205777	0.0450059	0.205085	0.0467279	0.206822	0.0168158	0.2056	0.0280413		0.207592	0.0379701	0.20669	0.148272	0.204759	0.0321803	0.20791	0.0175816		0.207452	0.0181011	0.203049	0.044083	0.206896	0.0359979	0.207931	0.023599		0.207825	0.010358	0.207046	0.0447031	0.207833	0.00944736	0.207598	0.0204873		0.207039	0.0257107	0.207686	0.0368997	0.205074
0.205325	0.0652209	0.204069	0.0374058	0.206023	0.039679	0.207455	0.0492211		0.206087	0.0449304	0.205289	0.0464099	0.207015	0.0168443	0.205838	0.0277895		0.207902	0.038175	0.206906	0.149207	0.204946	0.0324299	0.208234	0.016949		0.207637	0.017416	0.20329	0.0438414	0.207168	0.0355344	0.20822	0.0240841		0.208089	0.010628	0.207278	0.0452795	0.208043	0.00907169	0.207816	0.0205632		0.207299	0.0263414	0.20794	0.0367463	0.20532
0.205651	0.0675816	0.204275	0.0369171	0.206257	0.0392895	0.207694	0.0490485		0.206242	0.0453796	0.205697	0.0470195	0.207304	0.0168336	0.206077	0.027891		0.208108	0.0383404	0.20723	0.149846	0.20532	0.0326197	0.208396	0.0167313		0.207915	0.0183713	0.203531	0.0435749	0.20744	0.036011	0.208437	0.0238988		0.208287	0.0106207	0.207568	0.045124	0.208305	0.00924315	0.208107	0.0208679		0.207559	0.0260012	0.208194	0.035901	0.205566
0.205896	0.064606	0.20455	0.0363386	0.206491	0.0394092	0.207933	0.0496878		0.206552	0.0454803	0.205902	0.0463384	0.207496	0.0170564	0.206316	0.0278917		0.208314	0.0383541	0.207446	0.14931	0.205507	0.0327398	0.20872	0.0174749		0.2081	0.0180333	0.203771	0.0439526	0.207621	0.0365447	0.208654	0.0235994		0.208552	0.00987048	0.2078	0.0455189	0.208567	0.00882471	0.208326	0.0207492		0.207819	0.0263548	0.208406	0.0362973	0.205861
0.20614	0.065424	0.204756	0.037359	0.206724	0.0395343	0.208172	0.0496618		0.206707	0.0451746	0.206106	0.0470313	0.207785	0.0169844	0.206555	0.0287769		0.208624	0.0395826	0.207662	0.149629	0.205694	0.0326343	0.208882	0.0173931		0.208378	0.0172469	0.204012	0.0444475	0.207893	0.0362555	0.208944	0.0242968		0.208816	0.0108628	0.208032	0.045143	0.208777	0.00862528	0.208617	0.0217935		0.208027	0.0254606	0.20866	0.0368224	0.206058
0.206385	0.0653813	0.205031	0.0371812	0.206958	0.0394236	0.208411	0.0501636		0.207017	0.0456088	0.206515	0.0475555	0.208074	0.0171483	0.206794	0.0281344		0.20883	0.0386644	0.207878	0.149865	0.206068	0.0331427	0.209206	0.0171416		0.208656	0.0182548	0.204253	0.0444468	0.208074	0.0369289	0.209161	0.0242548		0.20908	0.0104203	0.208322	0.0465791	0.209039	0.00901557	0.208835	0.0212164		0.208287	0.0257937	0.208914	0.0364828	0.206304
0.206629	0.0653581	0.205238	0.0375737	0.207192	0.0393314	0.20871	0.0502948		0.207172	0.0451396	0.206719	0.0467661	0.208267	0.0175739	0.207032	0.0283996		0.209037	0.0391735	0.208094	0.151104	0.206255	0.0325491	0.209368	0.0173086		0.208934	0.0180064	0.204574	0.0444407	0.208346	0.036887	0.20945	0.0236335		0.209278	0.0103962	0.208554	0.0464485	0.209301	0.00907656	0.209053	0.0210023		0.208547	0.0260245	0.209168	0.0373397	0.206599
0.206874	0.0664463	0.205513	0.0373363	0.207426	0.04096	0.208889	0.050509		0.207482	0.0455477	0.206923	0.047491	0.208556	0.0171543	0.207271	0.0281778		0.209346	0.0389334	0.208418	0.151561	0.206442	0.0327856	0.209692	0.0182266		0.209119	0.0177516	0.204814	0.0446108	0.208618	0.0370424	0.209667	0.0243757		0.209542	0.009983	0.208786	0.0466544	0.209563	0.0094833	0.209344	0.0212304		0.208755	0.0256437	0.209422	0.0366527	0.206795
0.207119	0.0658583	0.205787	0.0370745	0.20766	0.038163	0.209128	0.0510789		0.207637	0.0454058	0.207127	0.0471036	0.208749	0.0170715	0.20751	0.0282637		0.209552	0.0387517	0.208634	0.152046	0.206816	0.0334901	0.209854	0.0180357		0.209397	0.0185103	0.205055	0.0442593	0.20889	0.0369889	0.209884	0.0245529		0.209807	0.0107746	0.209018	0.0458566	0.209773	0.0087587	0.209563	0.0214444		0.209015	0.026014	0.209676	0.0364923	0.207041
0.207363	0.066941	0.205994	0.0372926	0.208011	0.0401588	0.209427	0.0506357		0.207948	0.0460507	0.207332	0.0469	0.209038	0.0173171	0.207749	0.0282281		0.209862	0.039118	0.20885	0.152902	0.207003	0.0328336	0.210178	0.0175798		0.209675	0.0178481	0.205215	0.044948	0.209072	0.0371201	0.210174	0.0245903		0.210071	0.0104291	0.209308	0.0474384	0.210035	0.00903335	0.209854	0.0217252		0.209275	0.0259756	0.209888	0.0368446	0.207337
0.207608	0.0662716	0.206269	0.0380107	0.208244	0.0404051	0.209666	0.05105		0.208258	0.0455664	0.20774	0.0471476	0.209327	0.0173001	0.207988	0.0290971		0.210068	0.0394822	0.209174	0.15289	0.207377	0.0329774	0.210502	0.0177837		0.20986	0.0185505	0.205536	0.0451067	0.209344	0.0369686	0.210391	0.0246893		0.210269	0.0107045	0.20954	0.0469698	0.210298	0.00880053	0.210072	0.0214631		0.209535	0.0262136	0.210184	0.0373527	0.207582
0.207852	0.0658853	0.206544	0.0378536	0.208478	0.0409223	0.209846	0.0515806		0.208413	0.0461296	0.207944	0.0470295	0.209616	0.0181938	0.208226	0.028898		0.210275	0.039829	0.20939	0.153279	0.207564	0.0327026	0.210664	0.0173822		0.210138	0.0182829	0.205777	0.0451729	0.209616	0.0372369	0.21068	0.0240888		0.210533	0.0109718	0.20983	0.0468717	0.210507	0.00920759	0.210363	0.0219551		0.209795	0.0268167	0.210396	0.0374749	0.207828
0.208097	0.0672035	0.20675	0.0383274	0.208712	0.0399947	0.210145	0.0520981		0.208723	0.0457673	0.208149	0.0478179	0.209808	0.0176373	0.208585	0.0286583		0.210584	0.0402644	0.209606	0.153471	0.207751	0.0323709	0.210988	0.0175648		0.210416	0.0175297	0.206018	0.0455982	0.209888	0.0379978	0.210897	0.0242409		0.210797	0.0105033	0.210062	0.047085	0.21077	0.00910141	0.210581	0.0213337		0.210055	0.0264565	0.21065	0.0371085	0.208074
0.208423	0.0682168	0.207025	0.0389676	0.208946	0.0403929	0.210384	0.0517062		0.209033	0.0457742	0.208353	0.0477129	0.210097	0.0171913	0.208823	0.0290387		0.21079	0.0403392	0.209822	0.15562	0.208125	0.0331413	0.21115	0.0174509		0.210602	0.0183364	0.206258	0.0459548	0.210069	0.0381045	0.211114	0.0247617		0.211062	0.0103698	0.210294	0.0465699	0.211032	0.00907191	0.2108	0.0212878		0.210263	0.0268302	0.210904	0.0370843	0.20832
0.208667	0.067455	0.207231	0.0386636	0.20918	0.040685	0.210623	0.0518357		0.209188	0.0460942	0.208557	0.0482326	0.21029	0.0175736	0.209062	0.0287264		0.2111	0.0404027	0.210146	0.155642	0.208312	0.0330846	0.211312	0.0175573		0.210879	0.0178921	0.206499	0.0456695	0.210341	0.0378635	0.211404	0.0254036		0.21126	0.0105821	0.210584	0.0472863	0.211294	0.00924096	0.211091	0.0223449		0.210523	0.0279701	0.211116	0.0373654	0.208566
0.208912	0.0680949	0.207506	0.0392515	0.209414	0.0412379	0.210862	0.0520996		0.209498	0.0462393	0.208966	0.048106	0.210579	0.0177228	0.209301	0.0290305		0.211306	0.0404192	0.210362	0.156414	0.208499	0.0331444	0.211636	0.0177296		0.211157	0.0186495	0.20674	0.0463195	0.210613	0.0381879	0.211693	0.0245064		0.211524	0.0109254	0.210816	0.0474484	0.211504	0.00908442	0.211309	0.022148		0.210783	0.0270847	0.21137	0.0382345	0.208812
0.209156	0.0680637	0.207781	0.0389447	0.209648	0.0410849	0.211101	0.0523124		0.209653	0.046383	0.20917	0.0483464	0.210868	0.0171139	0.20954	0.028897		0.211616	0.0404983	0.210578	0.15644	0.208873	0.0334674	0.211798	0.0182825		0.211435	0.0185719	0.20698	0.0462811	0.210794	0.0373028	0.21191	0.0253199		0.211722	0.0106853	0.211048	0.0467407	0.211766	0.0094803	0.2116	0.0215279		0.211044	0.0262374	0.211624	0.0375798	0.209058
0.209401	0.0686369	0.207987	0.0393944	0.209998	0.0411812	0.21134	0.052937		0.209963	0.0463495	0.209374	0.0488371	0.211157	0.0174304	0.209778	0.0295987		0.211822	0.0403358	0.210902	0.156988	0.20906	0.0328527	0.212121	0.0179283		0.211713	0.0187486	0.207301	0.0456681	0.211066	0.0383672	0.212127	0.0246371		0.211986	0.0102207	0.211338	0.0482453	0.212028	0.00930271	0.211818	0.0215771		0.211252	0.0277621	0.211878	0.0387029	0.209304
0.209645	0.0678227	0.208193	0.0391646	0.210232	0.0421793	0.211579	0.0531681		0.210118	0.0467773	0.209783	0.0486359	0.21135	0.0181982	0.210017	0.0296395		0.212029	0.0407714	0.211118	0.157261	0.209247	0.0334498	0.212445	0.0186269		0.211899	0.01891	0.207542	0.0458399	0.211338	0.0388015	0.212344	0.0251577		0.212251	0.0105861	0.21157	0.0478397	0.21229	0.00931178	0.212037	0.0217289		0.211512	0.0265386	0.212132	0.0373987	0.20955
0.20989	0.0683044	0.208468	0.0396888	0.210466	0.0416705	0.211818	0.0527749		0.210429	0.0472316	0.209987	0.047718	0.211639	0.0183181	0.210256	0.0299113		0.212338	0.0412261	0.211334	0.157731	0.209621	0.0332324	0.212607	0.0182396		0.212177	0.0186881	0.207702	0.0458349	0.21161	0.0390849	0.212634	0.0256483		0.212515	0.0114819	0.211802	0.0489719	0.2125	0.0088388	0.212328	0.0225316		0.211772	0.0272806	0.212386	0.0377252	0.209796
0.210134	0.0684453	0.208743	0.0393591	0.2107	0.0411674	0.212057	0.0531183		0.210584	0.0469266	0.210191	0.0479395	0.211831	0.0179173	0.210495	0.029979		0.212544	0.0412492	0.21155	0.158649	0.209808	0.0337644	0.212931	0.018015		0.212362	0.0187948	0.208023	0.0462312	0.211882	0.0385447	0.212851	0.0252656		0.212713	0.0105974	0.212034	0.0487369	0.212762	0.00910312	0.212546	0.0222475		0.212032	0.0271875	0.212598	0.0373817	0.210042
0.210379	0.0676766	0.208949	0.0398838	0.210934	0.0413243	0.212296	0.053692		0.210894	0.0473365	0.210396	0.0491913	0.21212	0.0182983	0.210853	0.029849		0.212854	0.0413624	0.211874	0.15966	0.209995	0.0335045	0.213093	0.0185021		0.21264	0.0181416	0.208264	0.0468438	0.212064	0.0386021	0.21314	0.0253548		0.212977	0.0104343	0.212324	0.0483197	0.213024	0.00955569	0.212837	0.022064		0.212292	0.0275878	0.212852	0.0378762	0.210337
0.210623	0.0698303	0.209224	0.039797	0.211168	0.0426324	0.212535	0.0536175		0.211204	0.0475442	0.2106	0.0489499	0.212313	0.0189461	0.211092	0.0296134		0.21306	0.0410811	0.21209	0.160276	0.210369	0.0332043	0.213417	0.0186763		0.212918	0.0185036	0.208505	0.0472137	0.212336	0.0390185	0.213357	0.0256795		0.213241	0.0110031	0.212556	0.047772	0.213286	0.0102323	0.213055	0.0224986		0.212552	0.027096	0.213106	0.0388203	0.210583
0.21095	0.0699379	0.20943	0.0399137	0.211518	0.0421962	0.212774	0.0539929		0.211359	0.0473548	0.211008	0.0485279	0.212602	0.0182988	0.211331	0.0299241		0.21337	0.0416566	0.212414	0.160458	0.210556	0.0336552	0.213579	0.0185015		0.213196	0.0192595	0.208745	0.0465764	0.212517	0.0390663	0.213646	0.0255908		0.213506	0.0107946	0.212788	0.0493909	0.213549	0.00905276	0.213274	0.0222903		0.21276	0.0279215	0.21336	0.0392705	0.210829
0.211194	0.0700161	0.209705	0.0401214	0.211752	0.0432363	0.213013	0.0545379		0.211669	0.0465997	0.211213	0.0491525	0.212891	0.0183796	0.211569	0.0302674		0.213576	0.0419679	0.21263	0.16025	0.21093	0.0335648	0.213903	0.0183405		0.213381	0.0190483	0.208986	0.0473326	0.212789	0.0390003	0.213863	0.0252084		0.213704	0.010984	0.21302	0.0485813	0.213811	0.00950783	0.213565	0.0220565		0.21302	0.0280417	0.213615	0.0380098	0.211075
0.211439	0.0701265	0.20998	0.0405075	0.211986	0.0420497	0.213312	0.0546129		0.211824	0.0472907	0.211417	0.0485559	0.213084	0.0192165	0.211808	0.0299901		0.213782	0.0416658	0.212846	0.160039	0.211117	0.0333726	0.214065	0.0182686		0.213659	0.0189659	0.209227	0.0470498	0.213061	0.0398924	0.214153	0.0251925		0.213968	0.0111484	0.21331	0.0491105	0.214021	0.00903412	0.213783	0.0220386		0.21328	0.0271679	0.213826	0.0383093	0.211321
0.211683	0.0695772	0.210186	0.0407558	0.21222	0.0435726	0.213551	0.0548893		0.212134	0.0472243	0.211621	0.0490903	0.213373	0.0191433	0.212047	0.0303692		0.214092	0.0422327	0.213062	0.161582	0.211304	0.03381	0.214389	0.0187208		0.213844	0.0190167	0.209548	0.0478911	0.213333	0.0397439	0.21437	0.0256778		0.214232	0.0105358	0.213542	0.0495472	0.214283	0.00926436	0.214074	0.0220231		0.21354	0.027102	0.21408	0.0384183	0.211567
0.211928	0.0695003	0.210461	0.0405364	0.212454	0.0433012	0.213731	0.0560091		0.212289	0.0474799	0.211825	0.0488239	0.213565	0.0190206	0.212286	0.0310914		0.214298	0.0425769	0.213385	0.163049	0.211491	0.0338925	0.214551	0.0183465		0.214122	0.0185185	0.209788	0.0476681	0.213514	0.0397202	0.214587	0.0253683		0.214497	0.0108587	0.213774	0.0492148	0.214545	0.00913931	0.214292	0.0217647		0.2138	0.0275427	0.214335	0.0388155	0.211813
0.212172	0.0699498	0.210736	0.040845	0.212688	0.0420427	0.214029	0.0553109		0.2126	0.0478775	0.212234	0.0490654	0.213854	0.0188726	0.212525	0.030431		0.214608	0.0421701	0.213601	0.164112	0.211865	0.0342901	0.214875	0.0187684		0.2144	0.019245	0.210029	0.0477861	0.213786	0.0399964	0.214876	0.0259202		0.214695	0.0110344	0.214006	0.04994	0.214807	0.00988773	0.214583	0.0228079		0.21406	0.0278302	0.214589	0.0385833	0.212108
0.212417	0.0706437	0.210942	0.0414393	0.212921	0.042315	0.214269	0.0560807		0.21291	0.0476809	0.212438	0.0494079	0.214143	0.0192424	0.212763	0.0305429		0.214814	0.0421037	0.213817	0.163793	0.212052	0.0346502	0.215037	0.0184857		0.214678	0.0191942	0.21027	0.0476226	0.214058	0.040677	0.215093	0.025604		0.214959	0.01025	0.214296	0.0497197	0.215017	0.00904459	0.214802	0.0220189		0.21432	0.0277616	0.214843	0.0387146	0.212305
0.212661	0.0708761	0.211217	0.0416404	0.213272	0.0435711	0.214508	0.0556308		0.213065	0.0474584	0.212643	0.049173	0.214432	0.0181813	0.213002	0.0301881		0.21502	0.0420003	0.214141	0.164838	0.212239	0.0341225	0.215361	0.0184364		0.214863	0.0194517	0.21051	0.0478566	0.21433	0.040648	0.215383	0.0258381		0.215223	0.0106052	0.214528	0.0496942	0.215279	0.00936697	0.215093	0.0225097		0.214528	0.0280207	0.215097	0.0395294	0.2126
0.212987	0.0708673	0.211424	0.0416326	0.213506	0.04339	0.214747	0.0557039		0.213375	0.0487997	0.213051	0.049258	0.214625	0.0188067	0.213241	0.0308253		0.21533	0.0430131	0.214357	0.16415	0.212613	0.0340131	0.215523	0.0188748		0.215141	0.0194485	0.210751	0.0488437	0.214602	0.0407946	0.2156	0.0259082		0.215421	0.010646	0.21476	0.0495489	0.215541	0.00950183	0.215311	0.0231235		0.214788	0.0283123	0.215351	0.0386644	0.212846
0.21315	0.070738	0.211699	0.0418235	0.21374	0.0434491	0.214986	0.0561841		0.213685	0.0476789	0.213255	0.0495825	0.214914	0.0184988	0.21348	0.0302255		0.215536	0.042511	0.214573	0.165183	0.2128	0.0342365	0.215847	0.0188992		0.215419	0.0191768	0.211072	0.0486266	0.214784	0.04073	0.215817	0.0264972		0.215686	0.0110778	0.214992	0.0499072	0.215803	0.00991207	0.215602	0.0235846		0.215048	0.0278801	0.215605	0.0393627	0.213092
0.213476	0.071209	0.211973	0.0422068	0.213974	0.0444735	0.215225	0.0569952		0.21384	0.0482086	0.21346	0.0490563	0.215107	0.0193378	0.213719	0.0312245		0.215846	0.0432901	0.214897	0.165809	0.213174	0.0347649	0.216009	0.0189221		0.215604	0.0195173	0.211313	0.049171	0.215056	0.0405401	0.216034	0.0261739		0.21595	0.0112082	0.215282	0.0500793	0.216013	0.00930774	0.21582	0.0228599		0.215308	0.0282512	0.215817	0.0392173	0.213338
0.213721	0.0714692	0.212248	0.0417345	0.214208	0.0446788	0.215464	0.0569829		0.21415	0.0480986	0.213664	0.0493739	0.215396	0.0198632	0.214077	0.031557		0.216052	0.0431615	0.215113	0.166794	0.213361	0.0343908	0.216333	0.0184168		0.215882	0.0195212	0.211553	0.0490795	0.215237	0.0414958	0.216323	0.0264629		0.216148	0.0108915	0.215514	0.0505833	0.216328	0.00964297	0.216111	0.0228702		0.215516	0.0273906	0.216071	0.039077	0.213633
0.213965	0.0717508	0.212455	0.0413224	0.214442	0.0434849	0.215703	0.0572406		0.214305	0.0487365	0.213868	0.0497968	0.215685	0.0193043	0.214316	0.031627		0.216362	0.0425897	0.215329	0.16745	0.213548	0.0351283	0.216495	0.0188663		0.21616	0.0191711	0.211794	0.0492614	0.215509	0.0405346	0.21654	0.0263263		0.216412	0.0117683	0.215746	0.0507785	0.216537	0.00918877	0.21633	0.02341		0.215828	0.0280279	0.216325	0.0397449	0.21383
0.21421	0.0720742	0.21273	0.0422547	0.214675	0.0454423	0.216002	0.0571099		0.214615	0.0480218	0.214072	0.0500966	0.215974	0.0187342	0.214554	0.0316178		0.216568	0.0430349	0.215653	0.167376	0.213922	0.0346049	0.216819	0.0191491		0.216438	0.0194701	0.212035	0.0492175	0.215781	0.0412231	0.21683	0.0262479		0.216676	0.0112173	0.215978	0.0506355	0.2168	0.00899995	0.216621	0.0227358		0.216036	0.0280505	0.216579	0.0394463	0.214076
0.214454	0.07168	0.213004	0.0424342	0.215026	0.0447545	0.216241	0.0573718		0.214771	0.0488344	0.214481	0.0504902	0.216166	0.019367	0.214793	0.0313525		0.216774	0.0432933	0.215869	0.167513	0.214109	0.0346029	0.216981	0.0187954		0.216624	0.0193565	0.212275	0.0496782	0.216053	0.0417929	0.217047	0.0266127		0.216875	0.0105841	0.21621	0.0502761	0.217062	0.00977533	0.216839	0.0233269		0.216296	0.0278376	0.216833	0.0397554	0.214371
0.214699	0.0727959	0.213279	0.0424524	0.21526	0.0443793	0.21648	0.0577069		0.215081	0.0483852	0.214685	0.0497015	0.216359	0.0195296	0.215032	0.0314865		0.217084	0.0435419	0.216085	0.167948	0.214296	0.0344959	0.217305	0.0196301		0.216901	0.0195836	0.212516	0.049748	0.216325	0.0418934	0.217264	0.0268184		0.217139	0.0115609	0.216442	0.0512903	0.217324	0.00909976	0.217057	0.0233122		0.216556	0.0284658	0.217087	0.0396076	0.214617
0.214944	0.073211	0.213486	0.0425615	0.215494	0.0449923	0.216719	0.0578456		0.215391	0.0487059	0.21489	0.0499745	0.216648	0.0200825	0.215271	0.0316088		0.21729	0.0438351	0.216409	0.168977	0.21467	0.0352144	0.217467	0.0193693		0.217179	0.0199212	0.212757	0.0503286	0.216506	0.0410939	0.217553	0.0265916		0.217403	0.011362	0.216732	0.0511106	0.217534	0.00966381	0.217349	0.0235282		0.216816	0.0285951	0.217341	0.0395616	0.214863
0.21527	0.0733952	0.213761	0.0432204	0.215728	0.0444259	0.216958	0.0580865		0.215546	0.0486107	0.215094	0.0507487	0.216937	0.0202818	0.21551	0.0312466		0.2176	0.0436286	0.216625	0.170175	0.214857	0.0347293	0.217791	0.019316		0.217457	0.0197646	0.212997	0.0497503	0.216778	0.0415398	0.217843	0.0271737		0.217667	0.0113024	0.216964	0.0509033	0.217796	0.00961017	0.217567	0.0238072		0.217076	0.0284	0.217596	0.0401246	0.215109
0.215514	0.0735215	0.213967	0.0434092	0.215962	0.0446817	0.217257	0.0591752		0.215856	0.0491928	0.215298	0.0506964	0.217226	0.0207009	0.215748	0.0311437		0.217806	0.0441136	0.216841	0.171146	0.215044	0.0348405	0.217953	0.0197116		0.217643	0.0200221	0.213318	0.0498967	0.21705	0.0421721	0.21806	0.0269103		0.217865	0.0118388	0.217196	0.0520475	0.218058	0.00977985	0.217858	0.023651		0.217336	0.0281743	0.21785	0.039913	0.215355
0.215759	0.0730357	0.214242	0.0434191	0.216195	0.0453137	0.217496	0.058198		0.216166	0.0487934	0.215707	0.0509266	0.217418	0.0202385	0.215987	0.0321994		0.218116	0.0445854	0.217165	0.171567	0.215418	0.0353665	0.218277	0.0196702		0.217921	0.0196824	0.213559	0.0509008	0.217322	0.0421647	0.218277	0.0271811		0.21813	0.0106195	0.217428	0.052271	0.21832	0.00915813	0.218076	0.0237795		0.217596	0.0285699	0.218104	0.0399679	0.2156
0.216003	0.0737289	0.214517	0.0438391	0.216546	0.0451995	0.217735	0.057114		0.216321	0.0486871	0.215911	0.0510518	0.217707	0.0205087	0.216226	0.0317909		0.218322	0.0442099	0.217381	0.172252	0.215605	0.03431	0.218439	0.0199315		0.218199	0.019949	0.2138	0.0500913	0.217594	0.0424581	0.218566	0.0271172		0.218394	0.0113183	0.217718	0.0522452	0.218582	0.00974762	0.218367	0.0241954		0.217804	0.0292124	0.218358	0.0400381	0.215846
[truncated: 1,546 more rows]
[truncated: 11 more columns]

## Sheet: 30% per min
FMI									FLI									FPI									TMI-M									TLI-M									TMI
[truncated: 1,243 more rows]
[truncated: 11 more columns]

## Sheet: 300% per min
FMI									FLI									FPI									TMI-M									TLI-M									TMI
[truncated: 613 more rows]
[truncated: 11 more columns]
